# Supplementary material for: A new bioinformatics approach identifies overexpression of GRB2 as a poor prognostic biomarker for prostate cancer
Source: Sci Rep. 2021 Mar 11;11:5696. doi: 10.1038/s41598-021-85086-9 (PMC7952695; doi:10.1038/s41598-021-85086-9)
Supplement: Supplementary file 2 — Supplementary Information 2. [file 41598_2021_85086_MOESM2_ESM.txt]

Genes	cutoff value	Hazard ratio	p-value
CXORF66	191.0422	26.729	0.00212	**
PRAMEF22	24.2379	13.816	0.0114	*
OR5F1	21.1424	194.997	0.000193	***
PRM1	11.7733	194.997	0.000193	***
OR5H14	11.637	26.388	2.71E-05	***
SCARNA14	11.3979	4.4978	0.0392	*
PLGLA	9.7319	11.032	0.0199	*
CRYGA	8.7228	8.6579	0.00352	**
LINC00207	8.3241	4.0924	0.019	*
OR3A3	7.446	8.598	0.0358	*
OR13F1	7.1395	6.1225	0.0132	*
PSG10P	6.8973	20.494	0.00417	**
IFNA5	6.8355	14.0027	0.000474	***
SNORA56	6.6253	4.2631	0.0476	*
OR4D1	6.3144	37.882	0.000908	***
IFNA8	6.0937	4.5359	0.0393	*
OR2V2	6.0216	17.8484	0.000139	***
OR6C70	5.8693	10.9051	0.000112	***
PRAMEF10	5.745	12.754	0.0139	*
UCMA	5.7296	4.573	0.0374	*
SLC22A7	5.7182	5.0181	0.0021	**
PMCHL1	5.6168	5.6729	0.0177	*
CRYGB	5.2613	3.2226	0.0261	*
IQCF3	5.0673	8.6579	0.00352	**
SCARNA22	4.8085	7.9094	0.000675	***
PFN3	4.8049	12.9314	0.000514	***
RGS21	4.7385	3.0841	0.0301	*
CEACAM16	4.4936	7.55	0.000827	***
OR1J1	4.4527	2.944	0.0134	*
GINS4	4.2668	4.401	0.000289	***
CNGA3	4.1034	4.7273	4.00E-04	***
PSG6	3.9725	4.159	0.0499	*
OR52A5	3.8499	4.4902	0.0379	*
GGNBP1	3.7633	2.5284	0.0478	*
ZNF492	3.5637	5.9127	4.62E-06	***
OR5B2	3.5335	3.9455	0.0212	*
GJA8	3.4928	10.4686	0.00166	**
TMEM70	3.2254	1.8966	0.0286	*
DTD1	3.0651	3.5438	0.000868	***
OR10V1	3.0612	3.9626	0.0229	*
OR1E2	2.9974	9.113	0.0313	*
FAM205BP	2.9944	7.5549	0.000188	***
NEUROD6	2.9464	4.546	0.0381	*
ADAM18	2.8295	4.2188	0.000899	***
BRS3	2.8223	2.5512	0.0487	*
CCT8L2	2.8152	3.8761	0.00426	**
FKBP15	2.7656	3.857	0.000538	***
NSUN2	2.7299	0.1277	0.0415	*
SENP5	2.6321	4.2432	0.000446	***
SPO11	2.6299	6.09	0.000847	***
VRK1	2.6262	3.9521	0.00185	**
SNORA29	2.5871	2.3505	0.0481	*
OR4K15	2.5809	2.8518	0.00387	**
CARS	2.5629	4.2676	0.000853	***
EBAG9	2.5558	0.3632	0.0297	*
DENND4B	2.5516	2.0416	0.0487	*
FTSJ2	2.5435	0.3116	0.049	*
VSTM2B	2.5122	3.6784	0.0126	*
C8ORF76	2.5114	1.7964	0.0388	*
EMX1	2.4921	4.684	5.00E-04	***
HBBP1	2.4805	3.2543	0.0139	*
COLGALT1	2.4518	2.9938	0.00711	**
BTG4	2.4089	2.1338	0.0473	*
PAXIP1	2.3978	3.1659	0.00254	**
PRR25	2.3949	2.506	0.033	*
MGAT5B	2.3732	3.4882	0.00233	**
PRAMEF9	2.3204	6.6414	0.00948	**
F13B	2.3169	2.9286	0.0405	*
IFNL2	2.3133	5.719	0.00371	**
LINC00265	2.3032	0.1338	0.047	*
PCDHB16	2.2852	3.615	0.00676	**
NBN	2.272	2.2586	0.00742	**
OSGIN2	2.2686	1.9049	0.0182	*
ATG4D	2.2523	2.5551	0.0301	*
SET	2.2165	2.362	0.00687	**
TAF4	2.2121	4.3221	4.95E-05	***
CCDC87	2.2097	2.7955	0.0114	*
CENPL	2.1939	2.1243	0.0475	*
DEFB124	2.19	2.673	0.0357	*
TJP1	2.1771	2.738	0.00801	**
CCZ1	2.1679	0.3493	0.0249	*
OR2H1	2.1489	9.4762	3.85E-05	***
GOLT1A	2.1441	4.6892	3.82E-05	***
CA5BP1	2.1391	2.4234	0.00609	**
ETAA1	2.1279	0.1233	0.0381	*
HOXB1	2.1172	4.3933	0.0435	*
PRODH2	2.1081	5.5883	9.75E-05	***
HMBS	2.0927	3.2825	0.00644	**
TBC1D31	2.0879	2.0649	0.015	*
LCE1E	2.0868	5.5403	0.0196	*
GIT2	2.0803	0.1327	0.0452	*
AATF	2.0799	5.1812	0.000217	***
CHRAC1	2.0745	0.4588	0.0305	*
CDC42SE1	2.0617	2.008	0.0448	*
FOXI3	2.0606	2.6218	0.0269	*
FAM86EP	2.0591	5.2881	0.000195	***
SNORA38B	2.051	7.8352	0.00014	***
PITPNM1	2.043	5.3195	0.000152	***
SLC17A1	2.038	2.2195	0.0385	*
PPP1R26	2.0356	2.3617	0.00827	**
ASNS	2.0199	2.6069	0.00485	**
FSTL4	2.0121	3.5822	0.0016	**
SMCP	2.0114	7.594	0.0493	*
STAG3L1	2.0099	2.1233	0.0214	*
ZNF804B	2.0048	2.2262	0.0351	*
AMPD3	2.0023	0.209	0.0332	*
GLRA1	1.9978	3.0641	0.00579	**
KIAA0368	1.9833	1.9255	0.0314	*
NPPB	1.9729	2.3873	0.0438	*
MROH2B	1.9707	2.604	0.0422	*
TMEM165	1.9648	2.5191	0.0215	*
FANCC	1.962	2.5832	0.00132	**
GPC2	1.9598	2.2376	0.00771	**
NUP188	1.9316	2.9967	0.00107	**
LRRC16A	1.9268	3.7711	0.00284	**
LINC00599	1.9264	2.4799	0.00471	**
MARK3	1.9211	0.09071	0.0176	*
AURKA	1.918	1.8773	0.0288	*
BMP6	1.8939	3.0271	0.0029	**
MRPS18C	1.8878	3.5859	0.00104	**
STAG3L3	1.8848	2.2637	0.00466	**
CHRNA6	1.8815	2.5152	0.0238	*
HPYR1	1.8732	2.7693	0.0191	*
NPTX2	1.8731	2.2794	0.0194	*
POLE3	1.8723	2.2926	0.00372	**
CAMK2N2	1.8622	3.6353	0.00172	**
MRS2	1.8622	2.1064	0.0392	*
HRAS	1.8492	6.5479	6.75E-06	***
SCLT1	1.839	2.0223	0.0408	*
POLE2	1.8298	2.3669	0.0128	*
PELI3	1.8282	3.3979	0.00184	**
GOLGA2	1.8274	2.4615	0.00439	**
AMER1	1.8218	4.411	0.000831	***
RFX8	1.8121	2.2444	0.0212	*
ZNF75A	1.8058	0.2469	0.0187	*
C15ORF40	1.8036	2.9907	0.00256	**
BCOR	1.7883	2.0757	0.0288	*
C1ORF109	1.7838	3.164	0.00157	**
C11ORF71	1.7767	1.9542	0.0454	*
PRDX5	1.7765	5.7165	9.05E-05	***
LSM14B	1.7731	1.8511	0.0445	*
ZIC5	1.7468	2.4548	0.0179	*
CUL4B	1.743	2.2406	0.0193	*
ZNF793	1.7406	2.0174	0.0355	*
FBXL6	1.7294	0.4585	0.0389	*
TRPM2	1.7273	0.1176	0.0339	*
ZC3HAV1	1.7224	2.8128	0.0169	*
MNX1	1.7157	0.2739	0.0296	*
METTL2B	1.7131	1.9078	0.0453	*
DNAJC14	1.7121	3.0098	0.0025	**
WDR75	1.7025	0.209	0.0304	*
MORC2	1.6908	0.2566	0.0221	*
APOL5	1.6899	2.7926	0.00534	**
CCDC134	1.68	4.3601	0.000149	***
FBXW8	1.6783	2.7169	0.002	**
TET1	1.6776	2.4384	0.00784	**
WFDC11	1.6767	6.6764	0.00942	**
PTPDC1	1.674	2.463	0.00406	**
PCGF6	1.6729	0.3548	0.0452	*
SORCS3	1.6694	2.8909	0.00554	**
TMEM63A	1.6694	0.2168	0.0348	*
SCARNA1	1.6685	2.3189	0.0196	*
USP49	1.6641	2.1316	0.0366	*
PSMD3	1.6619	2.8788	0.00126	**
ZAR1	1.6611	4.7451	0.000916	***
PPP1R10	1.6609	4.227	0.00111	**
BRIX1	1.6586	0.3086	0.0231	*
YPEL5	1.644	0.3116	0.0497	*
HOXA5	1.6425	0.2168	0.0104	*
FAM99A	1.6391	4.6482	0.01	*
NREP	1.6367	2.2994	0.0313	*
THTPA	1.6161	2.5528	0.0319	*
CCBL1	1.6103	2.8485	0.00744	**
TAS2R8	1.61	0.1197	0.0361	*
CENPU	1.6098	1.9192	0.0235	*
GCM2	1.6096	0.2943	0.0393	*
CISD1	1.6007	3.7583	0.00302	**
ZNF239	1.599	2.6195	0.0111	*
OSM	1.5965	2.1996	0.0291	*
FAM66C	1.5959	3	0.000712	***
TAF2	1.5953	1.9195	0.0205	*
UCP3	1.5901	0.2013	0.0266	*
NCAPH2	1.5883	5.3517	0.000538	***
TMEM252	1.581	3.0377	0.0335	*
C7ORF31	1.5774	0.2623	0.0237	*
FUT8	1.5752	3.8678	4.93E-05	***
TMC7	1.5752	2.3461	0.00794	**
MTSS1L	1.5743	2.7132	0.00327	**
MIPEP	1.5732	0.2999	0.0433	*
SLC25A14	1.5715	2.4564	0.00784	**
BCR	1.5689	2.8971	0.000683	***
NDUFS2	1.5689	2.6821	0.00183	**
TP53INP1	1.5688	2.0253	0.0137	*
RNASEH1	1.563	2.0617	0.013	*
USF2	1.5628	2.1267	0.0241	*
KIR3DL1	1.5623	0.2084	0.0292	*
CHRM5	1.5584	3.3361	0.00187	**
PHTF1	1.5566	3.3714	0.00109	**
ESRP1	1.5557	1.7285	0.0308	*
DNAAF2	1.5444	0.3092	0.024	*
C1QTNF8	1.5444	0.2396	0.0492	*
REEP3	1.5284	0.1529	0.00906	**
CAPN5	1.5239	2.3589	0.0113	*
CACNG8	1.5224	2.4148	0.00703	**
CXORF23	1.5219	2.4655	0.00704	**
ZNF711	1.5173	2.5848	0.0139	*
ZNF512B	1.5152	2.1141	0.0119	*
HSD17B10	1.5147	5.29	0.000194	***
DVL3	1.514	2.328	0.00189	**
TOMM40	1.5138	2.9797	0.0138	*
C9ORF163	1.5097	2.0623	0.0175	*
ACOT9	1.5071	2.1933	0.0156	*
FAM106A	1.5061	2.15	0.0117	*
C6ORF223	1.5032	2.8301	0.0111	*
KIN	1.502	0.1914	0.022	*
GNAT1	1.5016	2.316	0.0373	*
GLT8D1	1.5	2.9474	0.0013	**
RINL	1.4993	0.22	0.0365	*
TSPAN16	1.4989	1.9593	0.0305	*
TXNRD1	1.4974	2.2766	0.00348	**
SCN4B	1.4958	2.5647	0.00709	**
CEP126	1.4893	0.334	0.0346	*
SBF1	1.4869	1.8916	0.0417	*
TIMM8A	1.4866	2.3159	0.0226	*
ZNF782	1.4787	2.166	0.00838	**
BFAR	1.4787	0.4589	0.042	*
ZMAT1	1.4783	0.3129	0.0245	*
PSMB1	1.476	4.7632	0.00118	**
TRIM14	1.4758	1.8874	0.0291	*
CST9L	1.4709	5.2391	0.0232	*
FAM173B	1.4703	0.2685	0.0112	*
ZNF584	1.4697	2.927	0.000901	***
GNLY	1.4687	0.2381	0.0461	*
EPHB3	1.4675	2.872	0.0036	**
AGO2	1.4675	1.9286	0.0201	*
ESPNP	1.4671	2.3644	0.00767	**
FOXL2NB	1.4629	0.417	0.0424	*
DSCC1	1.4623	1.9115	0.0126	*
GAD1	1.4621	0.3078	0.0479	*
CARD9	1.4522	3.0518	0.000938	***
SENP6	1.4519	1.9126	0.0446	*
C19ORF71	1.4507	2.0058	0.0358	*
TAS2R43	1.4468	1.8975	0.0461	*
RBM12B	1.4466	1.8881	0.0232	*
SNX29	1.4453	0.3696	0.0331	*
FARSB	1.4412	2.8429	0.0012	**
COBLL1	1.4404	0.2219	0.0366	*
KLF13	1.4391	2.069	0.0206	*
CCDC120	1.4372	2.0694	0.0243	*
STK25	1.4353	3.463	5.51E-05	***
EPT1	1.4321	2.0344	0.0404	*
KLF17	1.431	2.1921	0.00932	**
CHCHD3	1.4295	1.8961	0.016	*
PSMA5	1.4292	3.3067	0.00118	**
KLHL15	1.4286	2.6139	0.0273	*
AKR1E2	1.4193	0.3925	0.046	*
TSC1	1.4187	2.1947	0.0132	*
RPL18A	1.418	4.9019	0.000387	***
TREX2	1.4175	0.3126	0.025	*
AFM	1.4158	2.9787	0.00256	**
POLH	1.4122	0.1338	0.046	*
SNAP47	1.4105	4.9863	3.95E-08	***
TRAPPC3	1.4098	3.361	0.00155	**
DHCR7	1.4095	0.3998	0.0329	*
PDHB	1.4079	2.816	0.0029	**
ZFP64	1.4054	2.5475	0.00377	**
PAIP1	1.4024	0.295	0.0184	*
TMEM234	1.3986	3.878	0.00016	***
OR56B4	1.3975	2.0899	0.0145	*
TALDO1	1.3956	3.0172	0.00159	**
ZNF583	1.3892	0.3065	0.0459	*
FAM110B	1.3879	2.319	0.0107	*
GAS2	1.3788	3.3767	0.0012	**
HOXA9	1.3718	0.1905	0.00512	**
ARMC2	1.3689	2.343	0.00653	**
CCDC71L	1.3664	0.3873	0.0306	*
APH1A	1.3653	2.1569	0.00528	**
LRRC37A16P	1.365	1.974	0.0284	*
MIOS	1.3625	0.3337	0.0186	*
NPEPPS	1.3615	2.0879	0.00985	**
IFNK	1.3551	0.2186	0.035	*
CMC2	1.3502	3.8825	0.000533	***
NDUFAF6	1.3494	1.6873	0.0392	*
PUF60	1.3481	2.012	0.0166	*
INSL4	1.347	2.7544	0.0132	*
PSMC4	1.3453	2.2027	0.0178	*
FUOM	1.3453	0.2225	0.0367	*
COX16	1.3431	3.1788	0.00262	**
PNMA1	1.3427	2.8186	0.00345	**
INPPL1	1.3423	1.8348	0.0237	*
TREM1	1.3419	1.9668	0.0299	*
LILRA6	1.3417	2.1794	0.0108	*
KLF16	1.3399	2.7341	0.00928	**
TBC1D13	1.3396	3.278	0.000156	***
PEAR1	1.3363	1.9905	0.0181	*
YEATS4	1.3349	2.0393	0.0172	*
HMGN4	1.3336	0.1089	0.0278	*
DDX56	1.3308	0.3347	0.0345	*
REXO1	1.3267	0.2003	0.0253	*
TSPY26P	1.3254	2.5204	0.0115	*
IL33	1.3219	1.9562	0.0313	*
NR2C1	1.3203	2.11	0.00719	**
SIX6	1.3175	8.7914	1.83E-06	***
OMP	1.3168	1.9453	0.0167	*
KIAA1024	1.3153	0.2441	0.018	*
EPB41L5	1.3125	2.2532	0.012	*
ZNF600	1.3033	0.2503	0.0194	*
GDAP1	1.2995	2.1299	0.0067	**
ODF3	1.2995	2.2725	0.024	*
CECR5	1.2989	2.0257	0.0339	*
LLPH	1.2985	2.1748	0.0107	*
KIF20A	1.2968	1.863	0.028	*
MAPK8	1.294	2.1132	0.031	*
PARL	1.2931	5.6821	5.67E-06	***
HOXC4	1.2922	2.2601	0.00737	**
FIBP	1.291	2.4228	0.011	*
VEGFB	1.2904	4.1932	0.000522	***
YY1AP1	1.2869	2.1126	0.00739	**
COL27A1	1.2843	2.3857	0.00578	**
OGT	1.2825	1.9616	0.017	*
TMPO	1.2807	1.7254	0.0428	*
ANKMY1	1.2748	0.2817	0.0323	*
TMEM245	1.2741	2.0783	0.0104	*
EME2	1.2726	1.709	0.0385	*
PITRM1	1.2722	1.9386	0.0407	*
ZSCAN16	1.2668	0.3124	0.0254	*
PRICKLE3	1.2659	2.391	0.00657	**
EFCAB5	1.2655	0.09725	0.0212	*
NUDT14	1.2605	3.3521	0.000847	***
WDR89	1.26	2.0855	0.0298	*
USP35	1.258	1.7085	0.0432	*
PNPLA1	1.2574	2.7672	0.00255	**
MOV10	1.2517	3.1612	0.000505	***
ZNF396	1.2516	0.2966	0.04	*
STX5	1.2495	3.2108	0.00235	**
NAA20	1.2488	0.4409	0.0417	*
PRPF39	1.2465	0.2736	0.0285	*
SPDYA	1.2451	0.2771	0.0311	*
CHST12	1.2415	0.3561	0.0284	*
UFD1L	1.2402	3.0731	0.000576	***
USP36	1.2386	2.2353	0.00647	**
FAM131A	1.2382	2.2556	0.00696	**
SRI	1.2373	2.4959	0.000776	***
SSTR4	1.235	1.961	0.0384	*
RNF208	1.2327	2.5042	0.00976	**
CEP131	1.2316	4.3431	1.17E-06	***
ZNF747	1.2303	0.4201	0.0431	*
C7ORF66	1.2269	8.1546	0.000142	***
KHNYN	1.2254	0.3075	0.047	*
LYPD1	1.2242	0.08547	0.0154	*
EXOSC3	1.2239	0.2884	0.00416	**
H1F0	1.2232	1.7844	0.0434	*
PHTF2	1.2213	1.7523	0.0274	*
KIF26B	1.2208	2.4274	0.0114	*
PHF21B	1.2199	2.631	0.00545	**
SLC12A7	1.2197	1.8328	0.0224	*
AGPAT5	1.2196	3.2462	0.000781	***
GTF3C2	1.2194	1.7718	0.0465	*
MRPS30	1.2178	0.4326	0.0396	*
PSEN2	1.2166	1.9523	0.0179	*
DHDDS	1.215	0.1158	0.0325	*
MCM6	1.2133	2.0955	0.0102	*
ANKRD13A	1.2111	0.4389	0.0404	*
PRKD1	1.2102	2.5199	0.00133	**
HEMK1	1.2093	0.3414	0.038	*
SAP30BP	1.2069	3.6027	0.0013	**
RANBP3	1.204	3.7512	0.0014	**
GALM	1.1989	0.1172	0.0334	*
CHKA	1.1977	0.3874	0.0294	*
MTERF1	1.1971	0.5304	0.0364	*
IRGQ	1.1964	2.4137	0.0109	*
LVRN	1.196	0.3948	0.0465	*
WRAP73	1.1952	2.1868	0.00584	**
TNC	1.1931	2.2068	0.00904	**
C1ORF43	1.1911	1.9563	0.0106	*
CALM2	1.1909	3.0242	0.00119	**
PTOV1	1.1904	5.1973	0.000241	***
CLEC2L	1.1842	2.0936	0.0103	*
TRIM4	1.1837	0.3478	0.0415	*
HIST1H2AJ	1.1809	0.3073	0.0462	*
ERP27	1.18	0.2806	0.0142	*
TFAP4	1.1794	0.4847	0.0362	*
HNRNPD	1.1788	0.4437	0.0433	*
WDR45B	1.1762	2.1403	0.00992	**
FAM13B	1.1754	2.1358	0.0235	*
SETD4	1.172	0.4154	0.0326	*
SPATC1	1.1717	1.8696	0.0186	*
DCTN2	1.168	2.0204	0.0355	*
UFSP2	1.1646	3.6526	0.00355	**
CELA1	1.1637	2.0764	0.0158	*
CDKN3	1.1634	2.3427	0.00186	**
CEP72	1.1632	1.9684	0.00839	**
PTCH1	1.1613	1.9615	0.0145	*
TUBGCP5	1.1609	0.3576	0.0466	*
SCD5	1.1606	0.2285	0.0125	*
AQP1	1.1604	1.9359	0.017	*
ASB6	1.1601	1.9761	0.0138	*
RBCK1	1.1596	2.875	0.00105	**
ASNA1	1.1596	1.9355	0.0398	*
CCDC61	1.159	4.0732	0.00161	**
BRD1	1.1585	0.4706	0.0465	*
PIR	1.1584	2.1569	0.00582	**
FKRP	1.1545	2.5184	0.00416	**
EPM2A	1.1521	2.8858	0.00247	**
SMYD5	1.1521	1.8971	0.0468	*
MLLT1	1.1509	2.5254	0.00142	**
USP5	1.1501	3.372	0.00022	***
TMEM108	1.1488	2.8297	0.00693	**
ACD	1.1485	2.8105	0.0127	*
EMD	1.1478	2.9779	0.000873	***
PLAU	1.1469	2.2761	0.0305	*
ZFYVE27	1.1441	2.1892	0.0186	*
BEND4	1.1434	2.391	0.00705	**
TTLL11	1.1416	1.9303	0.0308	*
XRCC2	1.1377	2.3086	0.00188	**
RPL26L1	1.1342	2.078	0.01	*
C6ORF106	1.1338	1.8973	0.0339	*
CCDC163P	1.1323	0.4241	0.0237	*
CCDC112	1.1298	0.3444	0.0135	*
RFC5	1.1298	1.8305	0.0228	*
MND1	1.1251	2.3882	0.00125	**
KLHL24	1.1242	1.8181	0.0284	*
TMEM243	1.1223	0.2548	0.0217	*
LCN15	1.1219	2.613	0.0058	**
TIMELESS	1.1214	2.1035	0.00784	**
STARD7	1.1208	2.1437	0.0154	*
LAMP3	1.1203	0.3273	0.0316	*
ARHGEF11	1.1203	1.7666	0.0411	*
ZFAND1	1.12	1.6893	0.0372	*
CSNK2A1	1.1186	1.8288	0.0343	*
NFE2L3	1.1177	0.3674	0.018	*
SNRK	1.1168	2.1099	0.00704	**
CAMSAP3	1.1155	2.4222	0.00473	**
NDUFAF5	1.1133	2.7167	0.00101	**
MREG	1.1127	0.3903	0.0443	*
ZDHHC23	1.111	2.3983	0.00413	**
PQBP1	1.1102	5.7173	4.78E-06	***
ZC2HC1C	1.1093	0.2776	0.0045	**
FAT1	1.107	1.8541	0.0494	*
ELMO2	1.1067	0.4113	0.0398	*
CNTN5	1.1057	2.1734	0.0412	*
NAT10	1.1031	1.8012	0.0477	*
AAMP	1.1012	2.6236	0.00175	**
TANC1	1.0994	2.169	0.00781	**
PPP2R1A	1.0986	2.3838	0.0233	*
CBX1	1.0978	2.1003	0.00329	**
TMEM183A	1.0959	2.0173	0.01	*
GRB2	1.0951	3.155	0.00033	***
SNORD89	1.0948	2.4499	0.0072	**
ARHGDIB	1.0948	0.1539	0.01	*
TET3	1.0938	1.9092	0.0385	*
DTYMK	1.0921	2.3461	0.0136	*
QRFP	1.0911	2.1742	0.00696	**
NRN1L	1.0908	5.2714	1.87E-05	***
SLC9C2	1.0892	2.6541	0.00541	**
CAPN15	1.0883	0.5043	0.0402	*
GMFB	1.0881	1.795	0.0486	*
C9ORF50	1.0878	0.1907	0.0218	*
FOXB1	1.0859	3.2424	0.00683	**
PRRT2	1.0858	2.8492	0.000309	***
PMEPA1	1.0845	2.1955	0.0115	*
C7ORF61	1.0824	2.3623	0.0081	**
ANP32A	1.0822	1.8294	0.0405	*
PRKAR2B	1.082	1.8307	0.0221	*
ATXN7L3	1.0806	2.2341	0.00929	**
DNAH6	1.0796	0.2006	0.0262	*
INO80C	1.0791	3.7178	0.000201	***
EPB41L4B	1.0789	1.9897	0.0118	*
SSH3	1.0786	0.3947	0.0139	*
UACA	1.0778	0.5216	0.0422	*
TMEM127	1.0753	0.166	0.0125	*
C1ORF95	1.0753	2.2262	0.021	*
TMEM67	1.072	1.9625	0.0119	*
RFX5	1.0716	2.1014	0.00942	**
CAD	1.0682	2.2505	0.00388	**
RRP8	1.0677	3.601	0.00228	**
TMEM62	1.0676	2.1927	0.0152	*
JAG2	1.0644	2.2499	0.00564	**
CTDP1	1.0603	2.1588	0.0338	*
WBP5	1.0602	0.4299	0.0264	*
CCNL2	1.06	0.5195	0.0489	*
DLD	1.0585	2.0481	0.0106	*
ZPR1	1.0575	1.98	0.0301	*
TEF	1.0565	2.1459	0.0159	*
NIT2	1.0565	1.9087	0.0448	*
EGFEM1P	1.0555	2.3921	0.00984	**
PKD2L2	1.0495	2.0777	0.0135	*
BCAS4	1.0495	1.885	0.0258	*
NMUR2	1.049	0.3241	0.00881	**
NEURL2	1.0468	2.0364	0.039	*
TEX37	1.0445	2.9053	0.0406	*
RBPJL	1.0437	3.4325	0.000157	***
APOA2	1.0432	2.6743	0.0225	*
R3HDM1	1.0428	2.0012	0.0171	*
NUP133	1.0424	2.6194	0.000446	***
GPR135	1.0402	2.0359	0.0186	*
PPWD1	1.037	0.3558	0.0467	*
GSAP	1.0304	0.3696	0.0084	**
RABGAP1L	1.03	1.8577	0.0421	*
TRIM7	1.0292	2.4304	0.0148	*
NOC2L	1.0238	2.7422	0.00104	**
PSMD1	1.0234	2.2342	0.00242	**
PCDHA11	1.0211	2.3353	0.00688	**
GTF2H1	1.021	0.4772	0.0397	*
APOC3	1.017	2.4165	0.0407	*
BNIP3	1.0169	2.2716	0.0183	*
CD28	1.0168	0.09724	0.0212	*
SLC35E3	1.016	0.3922	0.0448	*
ZNF454	1.0145	2.6241	0.0026	**
NCOA1	1.0136	1.8714	0.0218	*
NF2	1.0133	1.9271	0.0241	*
LINC00094	1.0113	2.0503	0.00937	**
RPS3A	1.0109	2.0387	0.0391	*
SZRD1	1.0098	2.2792	0.00257	**
CEP76	1.0098	0.3486	0.0416	*
IFNL3	1.0079	2.834	0.0159	*
PRRC2B	1.0072	1.9524	0.013	*
PPP2CA	1.0071	0.3076	0.0116	*
HLTF	1.0067	1.9164	0.0154	*
CEACAM19	1.0066	2.3846	0.0147	*
SPRED3	1.0058	2.0549	0.00651	**
TNRC18	1.0058	1.7559	0.0345	*
PDGFA	1.0028	0.4327	0.029	*
ZNF569	1.0023	0.4545	0.0289	*
RQCD1	1.0022	1.7219	0.0462	*
DDIAS	1.0019	1.9082	0.0249	*
PTPRU	1.0005	0.33	0.0101	*
MAFG	0.9991	2.3031	0.00343	**
NLRP7	0.9946	1.9627	0.0384	*
ZSCAN21	0.9926	0.5282	0.0398	*
MCOLN2	0.9921	0.2189	0.0112	*
LINC00847	0.9909	1.8279	0.0427	*
INTS12	0.9906	0.427	0.0259	*
EGFLAM	0.9904	1.8842	0.0482	*
EP400NL	0.9896	2.1434	0.00315	**
HNRNPH1	0.9893	2.4189	0.000479	***
FLCN	0.9867	1.7212	0.0378	*
MICU1	0.9851	2.9889	5.39E-05	***
LRRC20	0.9847	2.3725	0.00436	**
TBCCD1	0.9837	1.8758	0.0166	*
NOXRED1	0.9837	0.4624	0.0255	*
SRSF4	0.9814	0.4216	0.0333	*
ATP13A5	0.9803	2.5827	0.0192	*
BOLL	0.9785	2.3315	0.0376	*
CPNE2	0.9753	0.3262	0.0333	*
ANKRD30BP2	0.9752	0.3509	0.0269	*
LPIN2	0.9737	1.7336	0.0391	*
CLUAP1	0.9736	1.9017	0.0184	*
TARS2	0.9736	1.852	0.0203	*
DCLK2	0.9732	2.023	0.0174	*
POP5	0.9731	2.1761	0.0336	*
DLL3	0.973	1.9526	0.0181	*
BRD4	0.9722	1.7226	0.0408	*
PARP6	0.9717	0.4245	0.0466	*
ING4	0.9716	3.9891	3.84E-06	***
PROX2	0.9707	2.1962	0.00361	**
OCLM	0.9704	2.19	0.00901	**
NIPSNAP3A	0.9703	2.1279	0.00416	**
SMOC2	0.9685	0.201	0.0263	*
STK11IP	0.9682	2.5855	0.00052	***
RNF32	0.9675	0.4611	0.0445	*
CDC7	0.9673	1.8175	0.0309	*
ZNF667	0.967	1.8035	0.022	*
PCYOX1L	0.9667	2.294	0.00402	**
KRT39	0.9664	0.07011	0.00843	**
TPPP	0.966	1.9308	0.012	*
PATE2	0.9657	0.2972	0.0189	*
ALG1L2	0.9656	0.3574	0.0169	*
CDC123	0.9644	1.9228	0.0127	*
COLGALT2	0.9622	2.8807	0.00395	**
ZNF213	0.9614	0.4924	0.0396	*
EIF1B	0.9609	2.3237	0.00462	**
STIP1	0.9592	2.0013	0.0099	**
PKIG	0.9589	2.2803	0.0152	*
XRCC5	0.9571	1.9958	0.0102	*
ZNF687	0.957	1.955	0.0114	*
P2RX3	0.9563	2.118	0.006	**
B4GALT5	0.9559	1.8907	0.0275	*
ZBED5	0.9553	1.7359	0.0343	*
ZC3H10	0.9542	1.9835	0.0145	*
CRKL	0.9524	0.4174	0.0293	*
SLC41A3	0.9522	0.4483	0.0451	*
WNT9A	0.9514	1.7696	0.0465	*
TMC6	0.9513	2.6296	0.000633	***
MIEF2	0.9511	2.1843	0.00434	**
MRPS5	0.9505	3.1504	0.00336	**
KIF15	0.9494	1.7646	0.0299	*
SPPL3	0.9488	2.3462	0.00099	***
ENPP7	0.9488	1.9684	0.00966	**
NUMBL	0.9472	1.7866	0.0335	*
TMEM129	0.9467	1.9975	0.0233	*
OVCA2	0.946	3.6944	0.00333	**
PDZD4	0.9459	2.116	0.0194	*
HBZ	0.9457	2.044	0.0194	*
ROM1	0.9444	2.6428	0.00535	**
SHANK3	0.9437	1.7642	0.026	*
PUS3	0.9436	0.3256	0.016	*
C4ORF29	0.9432	1.7755	0.0499	*
CACTIN	0.9431	1.879	0.0329	*
EFCAB10	0.9429	0.2312	0.0433	*
TCOF1	0.9394	2.2342	0.00453	**
ARPC1A	0.9381	1.8189	0.0213	*
FBXO21	0.9359	1.8803	0.0263	*
CLK1	0.9328	0.4247	0.0332	*
EPHA10	0.9325	2.2242	0.00477	**
PSMB6	0.9323	3.1289	0.0048	**
PDE6C	0.9322	1.8263	0.033	*
RPS29	0.9318	4.1304	0.000641	***
LAS1L	0.9298	2.396	0.00294	**
RBM10	0.929	2.4126	0.00145	**
ATP6V1A	0.9282	1.8524	0.0191	*
ZNF230	0.9249	0.3544	0.0157	*
FAHD1	0.9248	0.1779	0.000254	***
COL3A1	0.9247	1.7556	0.0348	*
BTC	0.9244	0.4428	0.0236	*
WDR13	0.9243	3.0029	0.00173	**
KDM2A	0.9238	1.7711	0.0296	*
EIF5A2	0.9236	1.7942	0.0277	*
TBC1D9B	0.922	2.355	0.00105	**
HOXC8	0.9216	4.2236	0.000538	***
RUFY3	0.921	2.0313	0.00845	**
TCEAL6	0.9182	1.967	0.022	*
WDR91	0.9181	1.8552	0.0357	*
TIMM10B	0.9163	0.2617	0.00945	**
DNMT3A	0.9162	2.1219	0.00378	**
TAF1C	0.9162	0.2365	0.0458	*
SETD6	0.9153	0.4269	0.048	*
CCDC63	0.9141	2.4975	0.0342	*
ZNF638	0.9137	0.3885	0.0181	*
FETUB	0.9136	2.3894	0.0301	*
SFR1	0.9135	0.3671	0.0201	*
ZNF341	0.9134	2.3455	0.0157	*
TMEM106C	0.9128	0.4286	0.0186	*
C11ORF63	0.9124	0.3155	0.00431	**
ZNF446	0.9109	2.3258	0.0162	*
GNB4	0.9088	2.1763	0.00528	**
MPDZ	0.9083	1.8472	0.0313	*
RNF31	0.9075	2.348	0.0033	**
AUNIP	0.9058	3.2984	3.02E-05	***
UFSP1	0.9046	0.404	0.0247	*
ATP5F1	0.9041	2.028	0.0292	*
RBM7	0.9017	2.9425	7.61E-05	***
COX14	0.8993	3.3169	0.000589	***
CASC5	0.8989	1.9265	0.0163	*
ZSWIM3	0.8987	2.0676	0.0101	*
SMC4	0.898	2.0929	0.00359	**
TSSC1	0.897	1.7395	0.0482	*
LAMTOR5	0.8964	3.996	8.30E-05	***
ASAP2	0.8948	1.7504	0.0292	*
TIAL1	0.8941	1.6992	0.0476	*
ATG3	0.8932	1.9198	0.0147	*
TBP	0.8917	1.8589	0.0474	*
ZFAND2B	0.8914	2.8311	0.00664	**
PACSIN2	0.891	0.3858	0.0415	*
PDE8A	0.89	0.4772	0.0324	*
STK33	0.8895	2.1357	0.0159	*
LRFN4	0.8868	1.9923	0.0146	*
FAM20B	0.8863	1.8887	0.0226	*
SIN3B	0.8855	2.1144	0.00434	**
HOXD9	0.8853	1.8723	0.038	*
SLC19A2	0.8842	1.9204	0.0113	*
SCFD1	0.8841	0.3694	0.013	*
COL26A1	0.8833	2.132	0.00549	**
CRYZL1	0.8833	1.9755	0.0204	*
MAST2	0.8816	0.2514	0.0205	*
BRD3	0.8814	1.8744	0.0147	*
VDAC3	0.88	1.9404	0.0154	*
PYY	0.8797	2.8905	0.00535	**
FPGT	0.8789	0.3884	0.043	*
ETHE1	0.8778	2.0005	0.019	*
ZNF70	0.8771	0.3412	0.0211	*
XYLT1	0.8759	1.8063	0.0242	*
RECQL5	0.8749	2.4588	0.00213	**
ZFYVE26	0.8734	0.4215	0.0224	*
CREB3L2	0.8733	0.3577	0.0165	*
TSEN34	0.8722	2.0776	0.00655	**
SYNGAP1	0.8706	1.9196	0.0122	*
FAM25BP	0.8705	2.2171	0.00566	**
BCORL1	0.8686	2.1684	0.00385	**
GPKOW	0.8674	3.2766	1.43E-05	***
JADE3	0.8668	1.7422	0.0308	*
GLE1	0.8666	2.6465	0.000148	***
NIPA2	0.8657	1.9519	0.0135	*
ANKRD52	0.8649	1.984	0.0121	*
ESCO1	0.8629	0.4652	0.0264	*
DUSP10	0.8622	0.3285	0.0311	*
FER1L4	0.8595	0.3088	0.0125	*
FAM126A	0.8595	1.8579	0.0186	*
SP100	0.8585	0.3928	0.0301	*
GCH1	0.8584	0.4057	0.0139	*
DNASE1L3	0.8583	2.347	0.00378	**
FAM219B	0.8575	2.0761	0.00748	**
HSD17B11	0.8572	2.0298	0.0108	*
WDR45	0.8568	2.6767	0.00224	**
KLHL25	0.8565	1.9561	0.0492	*
UBE4B	0.8542	2.6254	0.000645	***
BCL9	0.8535	1.7615	0.0331	*
CYTH3	0.8533	2.0583	0.00623	**
HOXC5	0.8519	1.765	0.0411	*
YPEL1	0.8515	1.7623	0.033	*
RANBP1	0.8505	2.1124	0.0151	*
SIX1	0.8476	0.4647	0.0424	*
DTD2	0.8473	0.2974	0.0189	*
CKS2	0.8463	1.7132	0.0427	*
RSPO4	0.8459	0.2335	0.0445	*
SCD	0.8437	0.5061	0.0409	*
NCBP1	0.8422	1.9296	0.00878	**
CHST1	0.8421	1.9011	0.0101	*
VPS8	0.8402	1.8152	0.031	*
TARBP1	0.84	1.7572	0.0294	*
PTPN2	0.8387	0.3403	0.0128	*
PCIF1	0.8385	2.1644	0.0147	*
LYNX1	0.8353	0.3228	0.0287	*
ZDHHC15	0.8352	0.3821	0.0388	*
LINC00924	0.8351	2.5113	0.00114	**
CSF2	0.8339	2.903	0.0058	**
ELMOD2	0.8334	0.4019	0.0171	*
IPO9	0.8317	2.7562	7.62E-05	***
HSD17B4	0.8299	2.373	0.00362	**
FH	0.8295	1.9297	0.016	*
FCN3	0.8292	2.3836	0.0124	*
DMD	0.8282	2.2944	0.00606	**
C17ORF74	0.8281	1.7401	0.0456	*
ZNF830	0.8273	0.5221	0.0438	*
SPIN1	0.8267	1.8475	0.0206	*
KRBA1	0.8229	1.9734	0.00719	**
ADAM20	0.8228	0.453	0.0485	*
METTL21A	0.8221	0.4338	0.029	*
XDH	0.8211	1.7884	0.0398	*
TPM3P9	0.8206	2.0016	0.0386	*
RRM2	0.8202	2.4843	0.000321	***
ASCC1	0.8198	0.4718	0.0383	*
GPSM1	0.8197	2.4533	0.000576	***
STXBP5L	0.8191	2.7018	0.00153	**
FADS3	0.8191	1.8289	0.0215	*
CENPB	0.8176	2.2864	0.0114	*
SELP	0.817	1.9722	0.0124	*
RBPJ	0.8168	2.447	0.0186	*
ZNF142	0.8164	1.879	0.019	*
PRTFDC1	0.8154	2.5275	0.00191	**
SNX17	0.8151	2.0633	0.0201	*
TNFRSF10A	0.8144	0.2664	0.0281	*
SYNJ2	0.8134	2.0464	0.0139	*
CPSF3L	0.8134	2.6856	0.0173	*
ZMYM3	0.8125	2.6544	0.000249	***
UBL4A	0.8123	1.8221	0.0471	*
LYPD3	0.8122	2.1077	0.0176	*
TACC3	0.8121	2.1127	0.00364	**
NEIL2	0.8117	3.1639	0.000358	***
CDH26	0.8109	0.4756	0.0492	*
BRF2	0.8089	2.062	0.0101	*
NCBP2	0.8089	1.7403	0.0336	*
FOS	0.8088	0.3141	0.0259	*
SH2D4A	0.807	0.4505	0.0477	*
SLC25A1	0.8054	1.9739	0.0294	*
ZNF428	0.8045	2.7896	0.00781	**
PPIAL4G	0.8035	2.1319	0.00971	**
SEC61A2	0.8029	2.2176	0.00129	**
NAALADL2	0.8024	1.8987	0.0206	*
IGSF9	0.8019	1.751	0.0421	*
PRSS37	0.8014	1.8971	0.0338	*
OR6F1	0.8002	2.0662	0.0145	*
ZNHIT3	0.8001	1.9315	0.0148	*
RAB36	0.8001	0.3937	0.0463	*
TKTL2	0.7989	2.0309	0.00585	**
SOCS1	0.7988	0.2581	0.0242	*
ISYNA1	0.7978	2.1062	0.00655	**
DGAT2	0.7973	2.9161	8.28E-05	***
PHPT1	0.7967	3.513	0.00019	***
SUV39H1	0.7965	2.3287	0.00118	**
SNAP91	0.7964	2.0752	0.00986	**
RASSF9	0.7964	0.4431	0.0444	*
OR13G1	0.7957	0.3816	0.0175	*
WLS	0.7941	0.1918	0.00562	**
TMTC2	0.7938	2.0076	0.0115	*
NAA40	0.7917	1.9396	0.00816	**
ATAD3A	0.7912	2.0093	0.0256	*
IFNAR2	0.7908	1.7639	0.0406	*
CDO1	0.7907	0.2939	0.0385	*
MTFMT	0.7901	2.3336	0.00652	**
STAMBPL1	0.7899	0.4498	0.0367	*
NSFL1C	0.7896	2.3246	0.00173	**
EIF4G1	0.7887	1.7807	0.0246	*
ALKBH1	0.7886	0.2969	0.00924	**
CBLN1	0.7872	0.3341	0.0114	*
CIB2	0.787	2.5515	0.00284	**
SCN2A	0.7866	0.4536	0.0485	*
TMEM217	0.7861	0.2788	0.0139	*
NCOR1P1	0.7838	3.3421	0.0113	*
SLC35G5	0.7836	2.5389	0.00298	**
SLC37A3	0.7835	1.8549	0.0128	*
PLCB3	0.7834	2.0482	0.00393	**
AGR3	0.7821	0.3976	0.0117	*
SRBD1	0.7808	0.3672	0.0319	*
C17ORF70	0.7799	2.7802	0.000247	***
NME7	0.7797	2.3509	0.00251	**
COL15A1	0.7797	1.7671	0.0241	*
LYPLAL1	0.7796	0.2528	0.0201	*
MPLKIP	0.7791	0.4848	0.0209	*
USP28	0.7779	1.9502	0.0149	*
MTG2	0.7772	1.8297	0.021	*
CAPN10	0.7771	2.0478	0.0156	*
ANGEL1	0.7741	1.8877	0.0181	*
BAG2	0.7738	2.1412	0.00369	**
UBE2Q2P2	0.7732	2.0988	0.00366	**
TMEM69	0.7732	0.3279	0.0169	*
UBE2F	0.7728	2.2033	0.0098	**
GRM2	0.7713	2.0486	0.0111	*
HOXB13	0.7706	1.9133	0.0247	*
RPL22	0.7703	2.2242	0.00863	**
IFT81	0.77	1.7997	0.0177	*
SETD1B	0.7698	1.8825	0.0139	*
WDTC1	0.7688	0.351	0.0432	*
RAP2B	0.7683	0.4505	0.0353	*
SLC35A2	0.768	2.1476	0.0045	**
TATDN2	0.7669	2.3277	0.00134	**
ADRBK2	0.7659	1.8442	0.03	*
MKKS	0.7655	2.271	0.0115	*
SNAPIN	0.7652	2.061	0.00563	**
UBFD1	0.7637	1.9115	0.0129	*
KIF2C	0.7632	2.1214	0.00517	**
UNG	0.7627	1.7028	0.0355	*
ZNF764	0.7624	1.7983	0.0183	*
LGALS8	0.7618	1.7838	0.0284	*
ISPD	0.7613	0.5284	0.0493	*
FAM133B	0.7611	0.4642	0.0112	*
CALHM2	0.7605	1.8923	0.0133	*
ASIC1	0.7592	2.1606	0.00829	**
ZNF410	0.7587	1.7777	0.0269	*
ZNF658	0.7582	2.0118	0.0124	*
PLRG1	0.7578	0.4521	0.0233	*
CDCA5	0.7575	2.412	0.000575	***
ZCCHC8	0.7559	0.4815	0.0272	*
RSG1	0.7558	1.8949	0.0223	*
DIRAS2	0.7551	2.1526	0.00496	**
SURF1	0.7546	2.8273	0.00448	**
LCP1	0.7529	0.2786	0.0312	*
TRIM65	0.7523	2.2569	0.00109	**
BRPF3	0.7523	2.0097	0.00857	**
KLC4	0.7517	1.9851	0.0136	*
PHACTR4	0.7514	0.2847	0.0338	*
PHGDH	0.7499	2.1727	0.00641	**
FAM103A1	0.7482	0.3219	0.0152	*
ENSA	0.748	1.7725	0.021	*
WSB1	0.7478	2.4744	0.000671	***
CLEC4F	0.7475	1.8975	0.015	*
WDR5	0.7473	2.1137	0.00266	**
C1ORF116	0.7455	2.1166	0.0148	*
NOTCH4	0.7453	1.6856	0.0406	*
PIP4K2B	0.7441	1.9246	0.0116	*
CTDNEP1	0.743	3.3748	0.000676	***
CREB1	0.7425	1.8803	0.0274	*
BRMS1L	0.7421	1.7359	0.0376	*
ADAT1	0.7415	0.4245	0.0465	*
PPP2R3C	0.7411	1.9061	0.0294	*
GAPDH	0.7407	2.0674	0.0167	*
UBTD2	0.7398	1.9916	0.00998	**
CFAP58	0.7394	0.1503	0.00901	**
CD276	0.7386	2.223	0.00379	**
VAV2	0.7371	2.0946	0.003	**
TIGD3	0.7365	2.1224	0.00402	**
UBR5	0.7361	1.8353	0.0171	*
MCU	0.7359	1.728	0.0331	*
EPS15L1	0.7352	2.087	0.00486	**
TAF9B	0.7348	0.5163	0.0478	*
ARHGEF16	0.7347	1.865	0.0169	*
SUGP1	0.7331	1.868	0.0358	*
NET1	0.7328	1.9574	0.016	*
IDH3G	0.7325	2.4973	0.0256	*
TMEM38A	0.7323	2.7059	0.00283	**
NDUFA10	0.7321	2.0874	0.00786	**
SDHB	0.7312	2.4018	0.00288	**
TMCO6	0.7309	0.4901	0.0474	*
PRR7	0.7303	2.2345	0.00443	**
UBAP2L	0.7303	1.8608	0.0121	*
SPAG5	0.7291	2.2375	0.00129	**
TUBB	0.7285	1.8479	0.019	*
PBDC1	0.7278	2.3628	0.0195	*
C20ORF96	0.7275	1.9388	0.0256	*
PFKL	0.7272	2.0766	0.00854	**
SPINT2	0.7252	0.4581	0.0394	*
HACD1	0.7251	2.5855	0.00524	**
HADHA	0.7244	1.7995	0.0484	*
GPR156	0.7243	1.8541	0.0194	*
CDYL	0.7243	1.8157	0.0219	*
C9ORF3	0.7235	1.7873	0.0359	*
A1BG	0.7232	2.2151	0.00875	**
RAMP3	0.723	1.984	0.0108	*
CC2D2B	0.7223	2.4603	0.00145	**
MAML1	0.7208	1.7842	0.0194	*
HELZ2	0.719	1.9577	0.0243	*
KCNN4	0.7187	0.3812	0.0423	*
PER3	0.7159	1.8155	0.0272	*
FAM200A	0.7156	0.5053	0.0333	*
CNOT6L	0.7155	0.4529	0.0364	*
TAF11	0.715	1.8559	0.0143	*
APOL1	0.7123	0.4538	0.049	*
ACSM5	0.712	1.6988	0.0443	*
ANKRD49	0.7114	0.523	0.0373	*
DGKD	0.7112	1.8267	0.022	*
LY6G6F	0.7104	0.2598	0.0233	*
AXIN2	0.7104	0.4114	0.0383	*
PLK1	0.7099	1.9702	0.00988	**
STAG3L2	0.7079	1.8922	0.011	*
METTL13	0.7075	1.8834	0.0201	*
CRIPT	0.7066	1.8808	0.0252	*
OLFM1	0.7048	1.7059	0.0412	*
IKBKAP	0.7042	1.8843	0.0133	*
CCNA2	0.7041	2.0714	0.00454	**
FANCE	0.7041	1.6512	0.0476	*
KIF13B	0.7027	0.2678	0.0265	*
CDK5RAP2	0.7015	1.7953	0.0213	*
VIM	0.7	2.0064	0.00864	**
PCNT	0.6972	1.9023	0.0127	*
FGFRL1	0.697	2.127	0.00454	**
ODF3L2	0.6969	0.4133	0.0392	*
TBC1D14	0.6967	1.8937	0.0184	*
HNRNPU	0.6954	1.6925	0.0362	*
TDGF1P3	0.6943	2.4269	0.00452	**
NDC1	0.694	2.129	0.00553	**
SNORA80A	0.6932	2.6007	0.00891	**
CPLX3	0.6917	2.0842	0.0138	*
KRT32	0.6914	2.6877	0.0253	*
AGPAT2	0.6887	2.1284	0.0104	*
ING3	0.6868	1.985	0.015	*
SNX9	0.6858	0.4475	0.02	*
ABCC9	0.6847	1.7437	0.045	*
TGM2	0.6846	1.9403	0.0154	*
WDR25	0.6825	2.7612	0.00167	**
GLRX3	0.6821	2.0009	0.0156	*
PCDHGA2	0.6812	2.2721	0.00891	**
LARS2	0.6801	1.7606	0.0404	*
SPC24	0.6779	2.1802	0.00273	**
PLGLB2	0.6763	0.4867	0.0397	*
NIPAL4	0.6746	2.3278	0.0101	*
PDHX	0.6739	1.6878	0.038	*
NFKB2	0.6732	0.4458	0.0329	*
LYPD2	0.6732	0.2386	0.0462	*
GNRH1	0.6731	0.2469	0.0185	*
KLHL2	0.6719	0.4113	0.0189	*
METTL2A	0.6717	0.5002	0.0221	*
PRPF19	0.6712	1.9816	0.0123	*
MTHFD2L	0.6694	0.526	0.0465	*
KCNA3	0.6689	0.2972	0.0421	*
GBF1	0.6682	0.4662	0.0342	*
NT5DC2	0.6681	2.3492	0.00663	**
RNF8	0.6678	1.7614	0.036	*
CCDC132	0.6658	0.54	0.0424	*
CTSG	0.6655	2.0792	0.0187	*
TMEM235	0.6651	2.2641	0.0082	**
C6ORF25	0.6635	0.4684	0.0354	*
TBCB	0.6616	2.0659	0.00807	**
MUC20	0.6608	0.4049	0.035	*
OTUD5	0.66	2.9129	0.000278	***
SERPINH1	0.6595	1.9884	0.00728	**
ITGB1	0.6591	2.1288	0.00498	**
CDCP1	0.6583	0.4757	0.0251	*
TTC4	0.6552	1.9936	0.016	*
EHD1	0.6547	1.8742	0.0195	*
EPRS	0.6531	1.7774	0.0269	*
NGRN	0.6517	2.6373	0.00098	***
TSR1	0.6497	1.8865	0.0238	*
FAM83H	0.6496	0.5959	0.0414	*
RPS6	0.6495	0.4511	0.0479	*
TMEM63B	0.6491	2.026	0.00819	**
ZNF668	0.649	1.7489	0.0437	*
SNORA5A	0.6488	1.7303	0.0304	*
LINC00336	0.6481	0.2294	0.0408	*
SH3RF2	0.6456	0.2334	0.0439	*
ZNF552	0.6451	0.4566	0.0308	*
RHOA	0.6443	1.7073	0.0336	*
KIR3DL2	0.6439	0.2063	0.00832	**
CFAP44	0.6417	0.4944	0.0153	*
ALOX12B	0.6407	2.0312	0.0271	*
PDXP	0.6402	1.7193	0.0491	*
PLCG1	0.6397	1.6918	0.0337	*
IRAK4	0.6394	0.5297	0.0415	*
BNC2	0.6372	1.7714	0.0347	*
NSRP1	0.6363	0.4346	0.0153	*
GOLGA6L5P	0.6363	1.6809	0.0446	*
IQUB	0.6339	0.3127	0.0251	*
ABCA2	0.6328	1.8097	0.017	*
NADK2	0.6321	1.8523	0.0159	*
ABCC5	0.6317	1.7244	0.0273	*
PCID2	0.6313	0.4543	0.0221	*
C6ORF89	0.6306	0.3824	0.0392	*
ZNF442	0.6303	0.4938	0.0403	*
MTHFS	0.6287	0.3783	0.0376	*
BARX2	0.6263	0.428	0.034	*
CCK	0.6261	2.7592	0.00837	**
HBB	0.6259	2.0788	0.0184	*
CSRNP2	0.6253	1.9306	0.0088	**
CRELD1	0.6222	3.0807	0.00107	**
GLYATL2	0.6222	2.0793	0.0135	*
HSPA9	0.621	1.7033	0.0354	*
NABP2	0.6188	1.9716	0.0104	*
TBX20	0.6187	2.1588	0.0325	*
TOPBP1	0.6185	1.7822	0.0204	*
CCDC85C	0.6164	0.5153	0.0459	*
NDFIP1	0.6163	0.4192	0.0213	*
RPL39L	0.6158	2.826	0.000296	***
DYRK1A	0.6158	0.4928	0.0274	*
PSMD11	0.6158	1.6788	0.0481	*
SIK2	0.6147	1.6843	0.0433	*
ZDHHC11	0.6141	0.4182	0.0159	*
LPIN3	0.6133	1.967	0.00655	**
AMMECR1L	0.6127	1.6649	0.0453	*
STX2	0.6112	1.9522	0.00828	**
CDK16	0.6101	1.986	0.00554	**
PGBD2	0.6099	0.4541	0.0178	*
APBA2	0.6099	1.8262	0.0211	*
RCOR3	0.6098	1.816	0.0314	*
GPR107	0.6092	1.7667	0.0322	*
HCFC1	0.608	1.9546	0.00734	**
KIFC1	0.6079	1.7302	0.032	*
PLEKHG5	0.6075	1.948	0.0172	*
ADAT2	0.6072	0.3782	0.0156	*
RBM8A	0.6069	1.7854	0.0268	*
MRPS10	0.6066	0.4288	0.0187	*
UBTD1	0.6057	1.7879	0.0446	*
MFSD10	0.6046	2.4937	0.00154	**
VSTM1	0.6032	2.1066	0.0164	*
SRPK1	0.6018	2.0456	0.00624	**
RPLP1	0.6017	0.4264	0.0485	*
CGB8	0.6014	2.0501	0.0305	*
ZFP69	0.5991	0.4318	0.0101	*
TESK2	0.5982	1.7899	0.0288	*
FAM47C	0.5982	2.351	0.0351	*
PSMD9	0.597	2.237	0.0069	**
TXNDC15	0.5955	0.2905	0.0368	*
RHBG	0.5931	1.9924	0.0272	*
PRDM4	0.5931	0.4895	0.0315	*
BAG1	0.5929	3.3042	0.000875	***
FANCL	0.5922	0.4421	0.0415	*
CYP2R1	0.5918	0.4916	0.032	*
UBE2G1	0.5917	1.9629	0.0121	*
CDK1	0.5909	1.8389	0.0168	*
ASPG	0.5907	0.5329	0.0493	*
HNRNPA1L2	0.5903	0.5011	0.0322	*
SFMBT1	0.5889	1.8502	0.022	*
KCMF1	0.5882	0.5582	0.0351	*
MED14	0.5865	1.6834	0.0392	*
DNAJB7	0.5859	1.8973	0.0139	*
MSH6	0.5848	1.7303	0.0354	*
RAD54L	0.5844	2.7418	7.80E-05	***
DLAT	0.5832	1.7203	0.0412	*
ECSCR	0.5829	1.9202	0.0163	*
SMIM12	0.582	2.1466	0.00953	**
RACGAP1	0.5818	1.9006	0.00988	**
CCDC142	0.5811	1.6689	0.0382	*
RNF113A	0.5799	0.3478	0.00797	**
UQCRFS1	0.5797	2.5947	0.00142	**
SDCCAG3	0.5795	2.4062	0.000918	***
CMTM2	0.5793	0.3872	0.0444	*
ALYREF	0.579	2.7636	0.000198	***
SAMD12	0.5786	0.2933	0.00842	**
ABCF2	0.5785	1.85	0.0135	*
SEC14L3	0.5782	5.087	0.0268	*
RSRP1	0.5781	0.3278	0.00575	**
GHITM	0.5776	2.1582	0.00519	**
MTDH	0.5773	1.7244	0.0339	*
PPOX	0.5772	1.9691	0.0104	*
LMNB1	0.5769	1.8176	0.0176	*
SAMD15	0.5765	2.0795	0.00447	**
TRIM26	0.5754	0.4836	0.0433	*
COPG2	0.575	0.5547	0.0422	*
MRPL11	0.5747	2.3971	0.00634	**
SLC16A14	0.5745	1.6976	0.0381	*
KIF25	0.5735	0.1809	0.00419	**
ANKS1B	0.5735	1.7563	0.025	*
SLC26A1	0.5733	1.8474	0.0129	*
ESRG	0.5728	0.2975	0.0406	*
ANKRA2	0.572	0.4245	0.0138	*
SHCBP1	0.571	1.6956	0.0387	*
DHPS	0.5706	2.334	0.0028	**
CRHBP	0.5692	1.915	0.0312	*
TMEM60	0.5683	0.4949	0.0166	*
ARFRP1	0.5678	2.1296	0.013	*
VPS37D	0.5671	1.8883	0.0123	*
ADAM29	0.5671	0.4192	0.0439	*
PTTG1IP	0.567	0.5038	0.0251	*
SLC25A40	0.5654	1.7	0.0454	*
COQ6	0.5641	1.9022	0.0144	*
C5AR1	0.5628	1.8446	0.0229	*
BACE2	0.5626	0.1837	0.00426	**
IP6K2	0.5614	1.7783	0.0313	*
MUM1	0.5602	2.3959	0.000486	***
BTN2A1	0.5601	1.7913	0.0222	*
NFYA	0.5595	1.7786	0.02	*
LURAP1L	0.5594	0.5293	0.0429	*
FSHB	0.5582	0.4544	0.039	*
EARS2	0.558	1.7903	0.0232	*
IL20RB	0.558	0.2274	0.0392	*
C22ORF39	0.5567	2.1655	0.00632	**
PRRC2A	0.5566	1.9031	0.0167	*
ZNF223	0.5566	0.4344	0.0204	*
DHH	0.5565	1.9487	0.00792	**
P3H1	0.5562	1.8215	0.0219	*
SNORA47	0.5558	2.0855	0.0335	*
ADGRF3	0.5548	0.4234	0.0109	*
SEC14L4	0.5539	1.9743	0.0113	*
UBE2V1	0.5537	0.4562	0.0129	*
RAE1	0.5524	1.9136	0.0097	**
SLC22A25	0.5519	1.733	0.0444	*
TM6SF1	0.5497	2.2607	0.00122	**
C2ORF61	0.5497	2.0267	0.00807	**
UCKL1	0.5496	2.2093	0.00191	**
ZNF354B	0.5494	1.7977	0.0221	*
NAT8L	0.5481	1.8645	0.0193	*
CER1	0.5471	3.3088	0.000155	***
C1QA	0.547	2.2366	0.00278	**
FBXL19	0.5464	1.6893	0.0377	*
DNAJC28	0.5461	0.4509	0.0154	*
MPHOSPH9	0.5455	2.4293	0.000542	***
TPD52L2	0.5454	1.8267	0.0207	*
B9D1	0.5432	2.3898	0.00168	**
UBE2T	0.5431	1.7794	0.02	*
PPIL4	0.5426	0.3922	0.00376	**
FOXRED2	0.5404	0.4594	0.0194	*
FAM114A2	0.5393	0.4142	0.0106	*
SMAGP	0.5383	1.9322	0.0116	*
NEURL3	0.5381	2.877	0.00151	**
IRAK1	0.537	1.6447	0.0435	*
USP25	0.5369	0.5095	0.0256	*
ZNF805	0.5358	0.5399	0.0365	*
CASP4	0.5351	0.3994	0.00579	**
NHP2	0.5351	1.9349	0.0219	*
H2AFZ	0.5332	2.0998	0.00335	**
RASGRP3	0.532	1.6959	0.0367	*
PPP1R3G	0.5315	1.9834	0.0283	*
CLEC2D	0.5311	0.4697	0.0158	*
TMEM196	0.5307	0.3415	0.0411	*
RECQL	0.5305	1.6757	0.044	*
RNASE6	0.5298	1.833	0.0177	*
PQLC1	0.5288	2.1234	0.0239	*
MRPS31	0.5279	0.4517	0.0478	*
RELT	0.5273	1.7923	0.0252	*
NUP98	0.5271	1.8329	0.0202	*
TRIM50	0.5252	0.5356	0.0446	*
HIST1H3C	0.525	0.2942	0.00934	**
ATOX1	0.5245	3.0877	0.00649	**
CDK11A	0.5236	1.812	0.0165	*
C11ORF30	0.5203	1.9052	0.0114	*
KIAA1467	0.52	1.8747	0.0261	*
METTL21B	0.5195	0.4472	0.034	*
SPDL1	0.5192	2.0282	0.00505	**
DLG3	0.5188	1.6739	0.0437	*
CLCN6	0.5187	0.5633	0.0478	*
CMKLR1	0.5182	1.8458	0.0144	*
TMEM214	0.5176	0.3728	0.0216	*
C11ORF49	0.5166	1.8694	0.0228	*
NOTCH3	0.5159	2.0153	0.00505	**
LRRC19	0.5154	1.7607	0.0412	*
COX10	0.5142	1.8407	0.0283	*
FAM149B1	0.5126	0.5431	0.0438	*
FERMT2	0.512	1.8785	0.0238	*
ISG20	0.5115	0.3821	0.0409	*
PIK3IP1	0.511	0.3819	0.011	*
LINC00961	0.5109	1.826	0.0184	*
TBCC	0.5101	0.4942	0.0253	*
RCL1	0.5096	1.6629	0.0434	*
TCTEX1D1	0.5095	1.7105	0.0363	*
LINC00589	0.5091	0.3549	0.0267	*
TMEM136	0.5088	1.8791	0.0144	*
ICAM3	0.5081	0.4432	0.029	*
PPP2R5E	0.5078	1.8068	0.0185	*
PDXDC2P	0.5076	0.4552	0.0374	*
ABRACL	0.5068	0.4533	0.011	*
METTL4	0.5061	0.5363	0.0342	*
UMODL1	0.5055	0.3573	0.0464	*
MAP4K4	0.5054	1.7735	0.0208	*
PMS1	0.5053	0.512	0.0244	*
ZNF628	0.5049	1.7121	0.0387	*
ITGA5	0.5045	1.7786	0.0382	*
PDE2A	0.5037	1.798	0.0223	*
NDN	0.5029	1.947	0.0282	*
TRA2A	0.5027	0.5098	0.0269	*
GPI	0.5022	2.0127	0.00646	**
KCNJ4	0.5021	0.3891	0.0276	*
TLX1NB	0.5007	0.435	0.0281	*
CABLES2	0.5006	1.6939	0.0344	*
TOR3A	0.4991	1.8488	0.0145	*
ZNF281	0.4991	1.8404	0.0183	*
PCDHGA5	0.4977	2.1009	0.00362	**
HEBP1	0.4977	1.8844	0.0212	*
E2F1	0.4975	1.98	0.00615	**
PFAS	0.4958	3.0114	5.57E-05	***
QKI	0.4957	1.8547	0.0154	*
LAMC2	0.4956	0.3846	0.018	*
HSPA14	0.4937	1.7396	0.0259	*
COPS8	0.4928	2.0104	0.00555	**
SSPO	0.4921	2.097	0.00283	**
ICA1L	0.4921	1.7504	0.0327	*
CBL	0.4916	1.9533	0.00878	**
MEFV	0.4907	2.1759	0.0171	*
PAQR3	0.4903	1.7781	0.0301	*
PDRG1	0.4896	2.2291	0.00195	**
ADHFE1	0.4894	0.4945	0.0197	*
VEZT	0.4893	1.8849	0.0126	*
SNX5	0.4893	0.5245	0.0381	*
PROCR	0.4893	1.7468	0.0409	*
KCTD17	0.4888	2.0343	0.00841	**
WDR61	0.4888	1.7427	0.0358	*
PLXND1	0.4884	2.2401	0.00131	**
MAD2L1	0.4874	1.8595	0.0129	*
TCEAL3	0.4866	1.7158	0.0373	*
RYK	0.4856	1.6621	0.0428	*
APCS	0.4855	2.6069	0.00562	**
REXO4	0.4847	2.2828	0.00113	**
TMX3	0.4846	0.4775	0.0415	*
C7ORF25	0.4842	0.4531	0.00573	**
ERCC8	0.484	0.5165	0.0461	*
KHK	0.4839	2.0793	0.00683	**
GPR143	0.4832	1.7895	0.0202	*
DNLZ	0.482	1.9746	0.0163	*
BET1	0.4817	0.4051	0.00372	**
OCSTAMP	0.4816	0.3978	0.0107	*
TWF2	0.4808	1.8303	0.0233	*
PLEKHN1	0.4806	2.2082	0.00138	**
GPSM2	0.4805	1.6506	0.0491	*
PNRC2	0.479	0.5077	0.0254	*
ACER3	0.4784	0.4686	0.0181	*
MSANTD3	0.4772	1.8065	0.0181	*
TMPPE	0.477	0.522	0.0373	*
TSPAN17	0.4768	2.3931	0.000491	***
C1ORF216	0.4767	1.8492	0.0146	*
TMEM41B	0.4762	0.5311	0.0321	*
C17ORF64	0.4758	0.2485	0.00732	**
ARL16	0.4752	2.222	0.00294	**
HDAC3	0.4745	3.3036	1.70E-06	***
GATAD1	0.474	0.4416	0.00269	**
SH2D3C	0.4731	1.6328	0.0483	*
FAM160A1	0.4716	1.73	0.0471	*
BCL6B	0.4714	1.9365	0.00812	**
INVS	0.4709	1.8594	0.0149	*
SMIM13	0.4709	0.4571	0.0172	*
KANK3	0.4708	1.9301	0.0134	*
USHBP1	0.4707	1.9845	0.00832	**
ZNF618	0.4707	1.8792	0.0107	*
KCNQ2	0.4701	2.2791	0.0243	*
FAM129B	0.4693	1.8162	0.0171	*
FAM71A	0.4693	0.2289	0.0416	*
DENND3	0.4692	0.4592	0.0124	*
THAP4	0.4688	2.5512	0.00175	**
KIAA1217	0.4686	0.509	0.0425	*
OGFOD2	0.4669	2.2462	0.00426	**
ATG4B	0.4668	1.8071	0.0241	*
BICD2	0.4664	1.7306	0.0277	*
TUBA1B	0.4658	1.8676	0.0136	*
SH3BP2	0.4652	1.7443	0.0245	*
TLCD1	0.4649	0.4211	0.0126	*
UNC50	0.4647	0.4806	0.00644	**
TIE1	0.4646	2.1451	0.00212	**
PDK1	0.4643	2.1919	0.00297	**
IER3IP1	0.4642	0.3531	0.0152	*
TXNL1	0.4632	0.3865	0.0175	*
PPP1R3F	0.463	2.0446	0.0039	**
GPC1	0.4618	1.8928	0.0165	*
RSL24D1	0.4616	0.4764	0.0312	*
PGLYRP3	0.4612	0.1983	0.0244	*
LDHA	0.4601	1.7562	0.0248	*
RRAGB	0.46	2.0759	0.00474	**
TEX261	0.46	0.5148	0.0451	*
MAEA	0.4596	2.0131	0.00527	**
HSF1	0.4594	1.7415	0.0256	*
PBXIP1	0.4576	1.7615	0.0315	*
RAB3D	0.4568	0.4777	0.0406	*
MAGEH1	0.4563	2.5245	0.0035	**
LIMD1	0.4562	1.8529	0.0195	*
TRRAP	0.4562	1.6558	0.0464	*
TAF9	0.456	0.4219	0.0122	*
ARMC5	0.4554	2.2047	0.0176	*
RNF216P1	0.455	0.5346	0.0209	*
NRROS	0.455	1.6872	0.0361	*
EIF2AK1	0.4549	0.5905	0.0423	*
KCNJ2	0.4545	1.8488	0.0219	*
MSR1	0.4534	1.7982	0.0194	*
RHOT1	0.4532	0.5579	0.0331	*
CDH6	0.453	1.7192	0.0337	*
CLEC11A	0.4517	1.9722	0.0145	*
ZHX2	0.4508	1.7035	0.0386	*
NEK3	0.4497	0.2419	0.00627	**
IL31RA	0.4497	0.3288	0.0314	*
SAP18	0.4496	0.481	0.0335	*
CTSW	0.4472	2.2281	0.00247	**
CIART	0.447	1.8059	0.0378	*
CALM3	0.4465	1.8955	0.0105	*
RNASEH2C	0.4463	2.5913	0.0025	**
GPATCH2	0.4463	1.7299	0.028	*
MAGEC3	0.4462	0.3681	0.0042	**
DIRAS1	0.4461	2.1262	0.00288	**
NELFB	0.4457	2.2875	0.00141	**
RBFA	0.4456	1.7783	0.0417	*
MEPCE	0.4452	1.7447	0.04	*
UFC1	0.4445	0.4252	0.0198	*
CASP9	0.4429	1.8119	0.021	*
C5ORF51	0.4427	0.5015	0.0228	*
C22ORF23	0.4412	1.7139	0.0469	*
TBC1D26	0.4407	2.0286	0.0177	*
RNASE1	0.4405	2.3057	0.000773	***
C1ORF198	0.4404	1.9938	0.00656	**
RNFT1	0.4402	0.5711	0.0476	*
BAX	0.4401	2.1361	0.0136	*
APC2	0.4399	1.9264	0.0137	*
KLF15	0.4397	0.506	0.0285	*
FAM127A	0.4397	1.8203	0.0315	*
GTPBP8	0.4384	2.257	0.000984	***
CDON	0.4378	1.8426	0.0139	*
ARIH2	0.4372	1.6904	0.0346	*
C22ORF34	0.4371	2.385	0.00325	**
C11ORF87	0.4366	2.4581	0.0282	*
GZMB	0.4365	0.4263	0.0476	*
ABHD4	0.4362	1.7189	0.0285	*
KCNIP1	0.4357	0.3426	0.0386	*
POMT2	0.4352	1.914	0.00874	**
FAM178A	0.4352	0.5296	0.0403	*
EEF1E1	0.4349	0.4886	0.0183	*
KLF5	0.4339	0.3353	0.0193	*
MALT1	0.4331	0.3382	0.0068	**
ASPM	0.433	1.705	0.0321	*
FRMPD1	0.4327	0.4419	0.0248	*
CAPS	0.4325	1.8563	0.0326	*
ANGPT4	0.4317	2.0221	0.00575	**
IKBIP	0.4307	1.6852	0.0376	*
ZNF517	0.4302	1.6492	0.0452	*
SNX29P2	0.4297	1.806	0.0206	*
RASSF4	0.4291	1.849	0.0184	*
CLINT1	0.4289	0.5469	0.0332	*
ZBTB6	0.4283	1.687	0.0366	*
CINP	0.4282	0.3931	0.0146	*
NINL	0.4282	1.8809	0.023	*
CD47	0.4282	0.569	0.0422	*
TEX2	0.4267	0.4948	0.0293	*
ACAP2	0.4261	1.6979	0.0375	*
ACE2	0.4258	0.3818	0.0189	*
CDCA4	0.4243	1.637	0.0463	*
FAM72B	0.4236	2.0285	0.00431	**
TGIF1	0.4226	0.555	0.0424	*
POFUT1	0.4222	1.8784	0.0121	*
KCNV1	0.4218	3.3785	0.00184	**
ZNF226	0.4215	1.7793	0.0219	*
TEK	0.4214	1.7074	0.033	*
PGS1	0.4213	2.3058	0.000864	***
SARS	0.4208	2.43	0.0025	**
GNAS	0.4194	0.5623	0.0475	*
FAM160A2	0.4189	1.8231	0.0154	*
MGST1	0.4182	0.4801	0.0331	*
GOLIM4	0.4181	1.6906	0.0365	*
AGPAT9	0.4178	0.3757	0.0357	*
NUDT16L1	0.417	1.9104	0.0105	*
RASSF7	0.4169	1.709	0.0433	*
ERI3	0.4166	2.5765	0.000986	***
KDELR2	0.4161	0.5334	0.0322	*
TRPM4	0.4156	0.4777	0.0407	*
LINC00242	0.4152	1.688	0.0397	*
NEK7	0.4151	1.8476	0.015	*
OTP	0.4145	0.4852	0.0376	*
GABARAPL3	0.4144	0.5182	0.0468	*
CALR	0.4141	1.7504	0.0462	*
TTC31	0.4137	0.5407	0.0243	*
RAB11FIP3	0.4135	1.7794	0.0244	*
DEGS1	0.4132	1.9899	0.00711	**
FOXA1	0.4131	0.5556	0.0311	*
ASXL1	0.4128	1.6685	0.0385	*
P4HB	0.4126	0.4372	0.0305	*
DLGAP3	0.4124	2.1827	0.0195	*
HUS1	0.4098	0.4916	0.0317	*
TMEM230	0.4096	0.3034	0.000899	***
HILS1	0.4085	1.9232	0.0209	*
HNRNPA2B1	0.4084	1.8362	0.019	*
MDC1	0.4082	1.7556	0.025	*
SRP54	0.4081	0.4272	0.0134	*
ARL14EP	0.4077	0.4591	0.0123	*
PCDHGA10	0.4075	0.3553	0.0019	**
UBP1	0.4075	1.6436	0.0454	*
CTNNB1	0.4074	1.7289	0.0331	*
ADGRL2	0.4073	0.4649	0.0262	*
TMEM132D	0.4072	2.5323	0.00397	**
CFAP69	0.4067	2.3782	0.00124	**
EFCAB14	0.4067	0.4854	0.0293	*
LRP6	0.4067	1.7678	0.0334	*
FBXO5	0.406	1.7691	0.0229	*
FBXO28	0.4044	1.6558	0.0458	*
EIF1AD	0.4043	0.4927	0.011	*
BNIP2	0.4035	1.6707	0.0375	*
RNF115	0.4032	1.7017	0.0316	*
SLC19A1	0.4031	0.3517	0.00579	**
SLC24A4	0.4029	1.7854	0.0225	*
ILKAP	0.4026	2.1168	0.0065	**
MYCT1	0.4026	1.657	0.0432	*
SBK1	0.4024	1.7393	0.0254	*
GK	0.4022	1.6723	0.0382	*
CASC15	0.402	2.018	0.00625	**
SYVN1	0.4019	0.4095	0.00533	**
LPXN	0.4016	0.3272	0.0109	*
EFHD1	0.4016	1.7571	0.0353	*
FSTL1	0.4013	1.7882	0.0214	*
MAPK14	0.4003	1.9391	0.00964	**
CDC45	0.3994	1.7658	0.0214	*
SAP30L	0.3992	1.7802	0.0276	*
EEF2	0.3991	0.385	0.00792	**
DUS4L	0.3983	0.5797	0.0324	*
CWC22	0.3983	0.5578	0.0427	*
PI4KB	0.3981	2.9974	1.59E-05	***
LRPPRC	0.3968	1.7009	0.0381	*
YAE1D1	0.3967	0.4784	0.00782	**
MAPKBP1	0.3965	2.1984	0.00178	**
NPPC	0.396	2.603	0.00219	**
RRP9	0.3956	2.1039	0.00444	**
ADAM9	0.3944	0.3711	0.00891	**
PCDHGA11	0.3935	2.0657	0.0262	*
NOSIP	0.3929	2.6397	0.0169	*
NDUFAF7	0.3924	1.9252	0.00913	**
DSN1	0.3923	1.8417	0.0136	*
MYCL	0.3922	0.4705	0.0463	*
HAR1A	0.3921	2.5716	0.00227	**
TMEM140	0.392	0.5175	0.0466	*
HOOK2	0.3907	1.9345	0.00832	**
ETFB	0.3903	5.83	5.22E-06	***
FZR1	0.39	2.0733	0.00705	**
MAP2K1	0.3895	1.7178	0.0341	*
AK1	0.3891	2.1425	0.00722	**
TPCN2	0.3886	2.0252	0.00465	**
IER2	0.3885	0.3575	0.0467	*
TMEM253	0.3881	0.4399	0.0403	*
PTENP1	0.388	0.5125	0.0373	*
DMRTA1	0.3867	0.3864	0.012	*
CCPG1	0.3866	0.3561	0.0101	*
PLEKHG7	0.3862	0.4593	0.0244	*
EBP	0.3857	1.8182	0.0381	*
TGFA	0.3849	0.463	0.0413	*
CISD2	0.3841	0.4545	0.0219	*
ARPC3	0.3839	0.5441	0.0402	*
YWHAH	0.3822	1.6525	0.0495	*
DENND5A	0.382	2.0351	0.00579	**
KDM5C	0.3812	1.7362	0.0261	*
HK3	0.3808	1.8328	0.0227	*
KLHL35	0.3804	1.7128	0.0451	*
FAM227B	0.3801	0.46	0.0306	*
CABYR	0.3793	1.7982	0.0224	*
PDAP1	0.379	1.9	0.00985	**
TMTC1	0.3789	1.8841	0.0119	*
SLC4A3	0.3787	1.8506	0.0175	*
C2ORF49	0.3785	0.547	0.0367	*
ADAL	0.3784	0.55	0.0342	*
ZMPSTE24	0.3783	0.5293	0.0358	*
TSTA3	0.3782	0.5147	0.0248	*
ZPBP	0.3779	0.4357	0.028	*
POLI	0.3777	0.5084	0.0346	*
PROM2	0.3775	0.486	0.0199	*
SFXN1	0.3768	1.9731	0.00768	**
TAS2R50	0.3758	0.5382	0.0457	*
CAND1	0.3754	2.1471	0.00272	**
BMP8B	0.3754	1.8319	0.0171	*
C1QC	0.3748	1.8234	0.0171	*
SMCHD1	0.3741	1.8108	0.0203	*
PDE6G	0.3738	1.8615	0.0201	*
TMEM131	0.3737	0.4838	0.0195	*
GJC2	0.3737	1.9831	0.0224	*
NAT8	0.3733	2.9715	0.000111	***
GLYAT	0.3731	2.2615	0.00684	**
ARL6IP6	0.3724	1.6783	0.0367	*
RAB14	0.3717	1.9485	0.00754	**
PSMG2	0.3717	0.4997	0.0438	*
PIGZ	0.3715	1.8968	0.0187	*
SMO	0.3714	1.7148	0.0303	*
OXCT2	0.3712	1.8719	0.0477	*
MRPS34	0.37	0.4561	0.038	*
LINC00910	0.3699	0.4756	0.0246	*
MYO9B	0.3697	2.0229	0.00443	**
FNDC4	0.3697	1.7244	0.0433	*
ATOH7	0.3696	0.3772	0.0232	*
CCDC158	0.3687	0.431	0.0191	*
DNAJB6	0.3686	1.8062	0.0175	*
ADGRL4	0.3686	1.7299	0.0279	*
T	0.3681	1.7247	0.0491	*
LRRC6	0.3678	0.5176	0.0296	*
SIN3A	0.3667	1.6628	0.0409	*
GAL3ST4	0.3665	1.8011	0.0179	*
HES2	0.3663	2.221	0.0033	**
ZNF138	0.3658	0.6079	0.0488	*
C14ORF79	0.365	1.6853	0.0465	*
GNB3	0.3646	1.9992	0.0149	*
HHEX	0.3642	1.7723	0.0241	*
ANKDD1A	0.364	1.8815	0.0269	*
PODXL	0.3639	1.6757	0.0419	*
CCP110	0.363	1.8367	0.0145	*
PSMB11	0.3624	1.8636	0.016	*
TCEA2	0.3618	1.943	0.0139	*
FCGR3A	0.3607	1.9009	0.00994	**
PNLIPRP2	0.3607	2.6687	0.0118	*
IL4I1	0.3606	1.7062	0.048	*
FRS2	0.3603	1.8633	0.0142	*
ABCA11P	0.36	0.5602	0.0269	*
MIA	0.3581	0.2115	0.00318	**
MYO18A	0.358	1.7133	0.031	*
F10	0.3572	2.0814	0.0364	*
ZSCAN5B	0.3567	1.7867	0.036	*
NXF5	0.3561	2.179	0.0189	*
FYTTD1	0.3559	1.7785	0.0227	*
DNPEP	0.3556	1.9685	0.00757	**
PXYLP1	0.3555	0.527	0.0242	*
SARNP	0.3551	1.7122	0.046	*
DNAJC13	0.3543	1.7509	0.0289	*
TBC1D25	0.3542	2.5361	0.000173	***
ERBB2IP	0.3537	0.404	0.00863	**
SIRPB2	0.3533	2.1751	0.00177	**
CDA	0.353	1.7983	0.0192	*
MTRF1	0.3526	0.5118	0.0441	*
NID2	0.3519	1.8553	0.0145	*
KCTD7	0.3518	1.7193	0.0337	*
TNS3	0.3516	0.5836	0.049	*
PRSS33	0.3509	1.799	0.0337	*
ACAA2	0.3508	2.2769	0.00421	**
CCDC42	0.3507	1.7432	0.046	*
BET1L	0.3504	0.4617	0.0157	*
TMEM50A	0.3497	0.4658	0.0141	*
ENAH	0.3486	1.8654	0.0126	*
ZNF329	0.3477	1.765	0.022	*
PTGES3	0.3476	1.8963	0.0108	*
PDIA4	0.3457	1.9124	0.0233	*
C5ORF28	0.3456	0.4922	0.0107	*
MCF2L2	0.3453	1.9769	0.00661	**
MRPL37	0.3453	1.923	0.0124	*
CISH	0.345	0.4707	0.0466	*
SSBP4	0.3437	1.7067	0.0365	*
NUF2	0.3433	1.6917	0.0341	*
BPIFB4	0.3429	3.3007	0.0479	*
GATC	0.3427	2.0496	0.00511	**
CDK7	0.3427	0.4616	0.0204	*
ZBTB45	0.3427	1.6616	0.0472	*
MYH10	0.3424	2.4495	0.000521	***
GCA	0.3422	0.5057	0.0176	*
NPR1	0.3404	1.831	0.0158	*
TAF5L	0.34	2.0798	0.00368	**
INTS4	0.34	0.5511	0.0266	*
E2F2	0.3392	1.9465	0.0114	*
NAAA	0.339	0.1875	0.00465	**
SP7	0.3388	0.5366	0.0391	*
NHLH1	0.3387	3.0164	2.60E-05	***
CEP89	0.3377	2.1198	0.00436	**
PAX8	0.3372	0.2402	0.0159	*
ZDBF2	0.3368	0.5147	0.0327	*
PMPCA	0.3362	2.5547	0.000323	***
FAM171A2	0.336	1.7621	0.0314	*
PIGY	0.3356	0.5562	0.0347	*
RILPL1	0.3348	1.7539	0.0253	*
ZNF682	0.3348	1.68	0.0361	*
TRMT10A	0.3346	0.5464	0.0297	*
LINC00493	0.3344	0.4131	0.00859	**
CENPW	0.3342	1.7722	0.0219	*
MEG3	0.3333	1.8759	0.0391	*
SNHG15	0.3329	1.7288	0.0272	*
UBQLN4	0.3326	2.408	0.000637	***
POLD3	0.3326	2.3319	0.00221	**
SMIM15	0.3326	0.3293	0.00564	**
INE1	0.3325	1.7319	0.0269	*
ATXN2	0.3324	1.8738	0.0139	*
MNT	0.3324	1.75	0.0265	*
SCUBE2	0.3323	2.4494	0.00198	**
SMEK1	0.3314	0.5592	0.0336	*
ABLIM1	0.3313	0.438	0.0298	*
ATPAF2	0.331	1.7554	0.0313	*
ESAM	0.3298	1.9329	0.00785	**
AHSA2	0.3297	0.5745	0.0339	*
CHP1	0.3296	0.353	0.00931	**
ZFP3	0.329	0.4744	0.0197	*
EMID1	0.3288	2.2695	0.00593	**
GTF3C5	0.3286	1.9764	0.00709	**
CXORF36	0.328	2.1001	0.00291	**
GLDC	0.3276	0.08416	0.0141	*
FAM168B	0.3272	2.0925	0.00314	**
CDH5	0.3272	1.7244	0.0289	*
ZNF788	0.3268	2.1608	0.00336	**
HPS4	0.3265	0.4708	0.00714	**
OR51F2	0.326	0.2691	0.0113	*
TDRD6	0.3256	0.4459	0.0197	*
ZNF675	0.3252	1.7085	0.0317	*
PCMT1	0.325	1.6597	0.0472	*
MTFR1	0.3249	1.8298	0.0169	*
ASGR2	0.3238	1.8565	0.0233	*
FNIP1	0.3236	1.6681	0.0432	*
NSD1	0.3234	1.8479	0.0132	*
CDC14A	0.3228	0.5176	0.0464	*
DCUN1D1	0.3228	1.6406	0.0477	*
ALDOA	0.3222	2.035	0.00533	**
TASP1	0.3222	1.8077	0.0189	*
BCKDHB	0.3215	1.874	0.0175	*
SH3GLB2	0.3214	2.3884	0.000677	***
TAL1	0.3208	1.9968	0.00516	**
LINC00667	0.3196	0.4437	0.00728	**
SLC35G2	0.3152	1.8416	0.0146	*
GRIP2	0.3152	1.9085	0.0163	*
PSAPL1	0.315	1.8202	0.0484	*
FAM219A	0.3146	1.6911	0.0423	*
ZNF280D	0.3144	0.5751	0.0456	*
SYN1	0.3143	2.1888	0.0057	**
SEC23A	0.3142	1.7417	0.0274	*
PCDHB10	0.3141	1.9714	0.00618	**
COPS3	0.3138	2.3776	0.000713	***
HCP5	0.3137	0.3723	0.0216	*
OVCH1	0.3134	1.9364	0.00992	**
SNORA52	0.3131	1.9168	0.0171	*
C10ORF107	0.3118	0.4771	0.0261	*
PTGDS	0.3107	0.4237	0.0453	*
EHMT2	0.3105	2.1604	0.00275	**
HMX3	0.3104	0.3936	0.0296	*
WDR76	0.3086	1.8399	0.0145	*
TEFM	0.3085	1.8986	0.0127	*
HOXD8	0.3081	1.851	0.0275	*
METTL21EP	0.3076	0.4896	0.0382	*
NR1D1	0.3073	1.9334	0.00939	**
ADGRV1	0.3068	1.963	0.0097	**
DNAJB9	0.3066	0.3538	0.0096	**
NPY1R	0.3064	1.679	0.0483	*
MIR99AHG	0.3061	1.9763	0.00944	**
NCAPG	0.3051	1.76	0.0224	*
CBFA2T2	0.3049	1.8704	0.0132	*
QSOX1	0.3037	1.7328	0.0266	*
TSKS	0.3024	2.3031	0.00505	**
HERPUD2	0.3023	0.443	0.00168	**
HYAL1	0.3018	1.6985	0.0343	*
SLC25A3	0.3013	1.8006	0.021	*
C1ORF131	0.3005	0.5578	0.0382	*
CARS2	0.2996	1.9745	0.0119	*
UNC119	0.2988	1.9218	0.00847	**
FAM64A	0.2986	2.5375	0.000166	***
DNAH10	0.2985	1.8461	0.0175	*
NCMAP	0.298	2.4086	0.00228	**
ADIRF	0.2952	1.953	0.0252	*
SUPV3L1	0.2949	1.792	0.0194	*
TULP3	0.2944	1.6621	0.0426	*
C1ORF27	0.2936	0.4061	0.00184	**
PGBD4	0.2934	0.5199	0.016	*
SEC22A	0.2933	1.8488	0.0146	*
TLR7	0.2927	1.71	0.0381	*
SLC7A10	0.2926	2.4024	0.00563	**
DTX2	0.2926	0.5243	0.0434	*
KIAA0355	0.2922	2.4194	0.000412	***
FAM135B	0.2904	2.4464	0.00245	**
CSNK1D	0.2894	1.7663	0.0215	*
MORF4L1	0.2887	1.8924	0.01	*
PIH1D1	0.2876	2.2366	0.00561	**
VHL	0.2873	1.7028	0.0363	*
TMEM151B	0.2868	1.8884	0.0105	*
PCLO	0.2862	0.5611	0.0448	*
ZBTB1	0.2861	0.5144	0.024	*
ZNF12	0.286	0.5774	0.0285	*
NOC4L	0.286	1.7786	0.0325	*
BARD1	0.2853	2.2435	0.00163	**
SLC25A21	0.2843	0.4429	0.0184	*
MIPOL1	0.2832	0.3834	0.00146	**
SLC25A4	0.2829	2.6656	0.000568	***
SCO2	0.2825	1.858	0.0195	*
NOVA2	0.2815	1.8857	0.0109	*
ARL6IP5	0.2815	0.5214	0.0419	*
SAMD5	0.2814	1.8601	0.0146	*
C17ORF67	0.2808	1.6754	0.0375	*
CCM2L	0.2807	2.0009	0.00547	**
DGKZ	0.2802	1.8726	0.0117	*
ZDHHC16	0.28	0.3963	0.0144	*
TAF6	0.28	1.6718	0.0428	*
FPR1	0.2798	1.7121	0.0427	*
CRYBA2	0.2782	2.1282	0.0126	*
ATR	0.2782	1.6714	0.0401	*
ADD1	0.278	1.8904	0.0111	*
STARD3	0.2779	1.9168	0.0101	*
PLXNA4	0.2778	1.9502	0.00714	**
ARHGEF15	0.2776	2.1151	0.00277	**
RIMS2	0.2775	0.4786	0.0212	*
EIF4A2	0.2772	0.5348	0.024	*
PDE7B	0.2756	1.7581	0.0251	*
DIAPH3	0.2726	1.9015	0.0104	*
GABRB2	0.2722	2.1376	0.0156	*
LIMS1	0.2721	1.7304	0.0316	*
WNT16	0.2718	0.2497	0.0191	*
WDR70	0.2718	1.7388	0.0287	*
STMN3	0.2717	1.6417	0.0496	*
ADPRH	0.2707	0.3589	0.0019	**
ZBTB17	0.2694	1.6365	0.0487	*
NAT14	0.2693	2.1141	0.00378	**
TM9SF1	0.2693	0.4084	0.00933	**
PRR15L	0.2689	0.5053	0.0163	*
FCGR2B	0.2688	2.0593	0.00387	**
SCAMP1	0.2686	0.4607	0.0155	*
SNX10	0.2681	0.5945	0.0429	*
LETM1	0.268	1.7269	0.0287	*
CYFIP1	0.2678	1.8617	0.013	*
ZDHHC18	0.2676	0.5119	0.0207	*
MEF2C	0.267	1.7812	0.0247	*
SLC7A8	0.2667	0.4449	0.0145	*
GSK3B	0.2667	1.8367	0.0181	*
MVK	0.2667	0.5258	0.0385	*
AMBN	0.2665	2.2787	0.0233	*
EBF4	0.266	1.7033	0.0393	*
FANCB	0.2655	1.7842	0.023	*
PRG2	0.2655	1.7741	0.0313	*
MRPL38	0.265	2.0085	0.00947	**
ZACN	0.2642	0.2395	0.00132	**
RTP1	0.2638	2.5086	0.00153	**
GGTLC1	0.2636	0.5051	0.0416	*
TPI1	0.2631	2.1079	0.00766	**
FAM111B	0.2629	1.834	0.0174	*
VMO1	0.2622	1.8812	0.0179	*
TRAPPC4	0.262	2.4606	0.000676	***
CBX6	0.262	2.0749	0.0048	**
NAA50	0.2617	1.8311	0.0157	*
UBE2G2	0.261	1.8959	0.00973	**
RPA4	0.2609	0.4642	0.021	*
HHLA3	0.2605	0.4347	0.0212	*
HOXB7	0.2603	0.5046	0.0323	*
SNHG8	0.2597	1.8931	0.015	*
CCL17	0.2593	2.0052	0.0116	*
TMEM52B	0.2582	1.736	0.0264	*
CCDC144B	0.258	1.866	0.0139	*
FPGS	0.2578	2.3292	0.000696	***
RETN	0.2574	2.0571	0.0479	*
KIF3A	0.2573	1.8471	0.0154	*
PTK7	0.2545	1.7619	0.0233	*
TTC27	0.2541	1.6752	0.0367	*
KCND2	0.2541	1.7032	0.0408	*
AHSA1	0.254	1.8163	0.0179	*
COQ4	0.2534	1.8282	0.0423	*
IFT43	0.2533	1.7597	0.0309	*
TMEM45A	0.2528	2.2735	0.00178	**
PPFIA4	0.2523	2.8572	0.000137	***
TIMMDC1	0.2519	1.8003	0.0184	*
RHO	0.2509	0.5148	0.0277	*
GPRASP2	0.2507	1.7266	0.0326	*
NAT16	0.25	2.1195	0.00291	**
ZNF367	0.2499	1.6968	0.0333	*
DHX30	0.249	1.9325	0.0105	*
GAS2L1	0.2483	1.7246	0.0289	*
GZMA	0.2475	1.8758	0.0153	*
RNF2	0.2465	0.4516	0.00412	**
UBN2	0.2463	0.5387	0.017	*
CLUL1	0.2456	1.9663	0.0103	*
CFHR2	0.2454	2.6017	0.0177	*
SYT15	0.2452	1.683	0.0409	*
LRRC39	0.2444	0.2748	0.0292	*
GGPS1	0.2431	0.3425	0.001	***
EMB	0.2423	0.5427	0.0427	*
DNAJC5G	0.2422	0.4599	0.0162	*
DEAF1	0.2414	0.5255	0.0448	*
PDCD4	0.2412	0.4598	0.025	*
TYW3	0.241	0.5067	0.0401	*
TPMT	0.24	0.2706	0.000536	***
EHBP1L1	0.2398	1.9945	0.00603	**
RAI1	0.2392	1.9896	0.00641	**
SPATA32	0.2392	0.4798	0.0264	*
RAPGEF4	0.2386	0.4059	0.0369	*
TPP1	0.2384	0.2416	4.92E-05	***
LINC00346	0.2382	1.8963	0.0156	*
RHBDF1	0.238	0.5944	0.0396	*
PGK1	0.2379	2.2823	0.00116	**
G6PC	0.2369	2.0715	0.0434	*
NCSTN	0.2367	0.5103	0.0352	*
ARSI	0.2364	1.8329	0.0188	*
C2ORF40	0.2355	2.0903	0.00674	**
FAM76B	0.2352	0.5841	0.034	*
PARPBP	0.2341	1.919	0.0112	*
SNORA65	0.2339	1.6991	0.0361	*
ACTG1	0.233	1.7386	0.0266	*
WFDC10B	0.2325	2.5922	0.000268	***
GRB10	0.2325	1.6587	0.0497	*
MRPS33	0.2323	0.5587	0.0335	*
RBL1	0.2318	1.6555	0.0439	*
LCN12	0.2295	1.7757	0.024	*
PPP2R5D	0.2293	1.7897	0.0216	*
FUS	0.2275	1.8838	0.013	*
PQLC2	0.2273	0.5443	0.0445	*
TBC1D4	0.2266	0.4573	0.03	*
ARHGEF4	0.2263	1.698	0.0449	*
NAA25	0.224	1.8312	0.0149	*
ZSCAN18	0.2238	1.8854	0.0122	*
FCGR1A	0.2235	1.8233	0.0155	*
ARHGAP11A	0.2234	1.7279	0.0275	*
MS4A4A	0.2232	2.1111	0.00286	**
OBSL1	0.2232	2.1109	0.00295	**
TMBIM4	0.2232	0.5447	0.0351	*
VEGFA	0.2232	1.6915	0.0474	*
KCNJ11	0.2229	0.5002	0.0225	*
AIMP1	0.2225	0.4484	0.00458	**
RNPC3	0.2223	1.99	0.00723	**
CENPA	0.2222	1.7133	0.0313	*
MCCC1	0.2221	1.8513	0.0163	*
COX4I2	0.2217	1.8448	0.0181	*
IQCF1	0.2212	0.5391	0.0464	*
ALG8	0.221	0.4543	0.00546	**
VPS13B	0.2204	1.7681	0.0262	*
ADK	0.2201	1.7441	0.0248	*
CLDN22	0.2196	7.4202	0.00103	**
NTSR1	0.2192	2.295	0.00645	**
OR51E1	0.2187	2.0622	0.00639	**
C3ORF36	0.2184	1.6305	0.0485	*
TNK2	0.2183	1.8758	0.0119	*
ASB13	0.2177	2.1932	0.0025	**
DNM3	0.2177	1.7999	0.0184	*
ZNF767P	0.2171	1.7741	0.0287	*
ASB1	0.216	1.6658	0.0393	*
ZBTB2	0.2154	0.5921	0.0396	*
GPRC5D	0.2153	0.3744	0.0357	*
SEMA3C	0.2151	0.4865	0.0173	*
MC5R	0.215	2.3136	0.000952	***
WDFY1	0.2149	0.5658	0.0446	*
WDR3	0.2149	1.6307	0.0485	*
SLC2A2	0.2144	2.6595	0.00239	**
METTL3	0.2131	0.5057	0.0102	*
AKAP3	0.2129	0.4224	0.0123	*
GTF2B	0.2129	0.4731	0.0246	*
PTPN11	0.2127	1.7302	0.0308	*
SYCE2	0.2114	1.8426	0.0138	*
PCDH9	0.2114	0.5086	0.0347	*
NDUFV1	0.2113	1.7999	0.0233	*
MELK	0.21	1.6839	0.0411	*
DTWD1	0.2096	0.4878	0.0148	*
VTI1B	0.2093	0.4632	0.00662	**
CHST6	0.2083	2.2088	0.00898	**
ICA1	0.2076	0.4616	0.00674	**
PRKAR1B	0.2072	1.7229	0.029	*
GRK6	0.2071	1.7453	0.0243	*
TMEFF2	0.207	1.8219	0.0183	*
ZNF503	0.2064	1.8022	0.0215	*
PDC	0.2045	1.6641	0.0438	*
CYC1	0.2044	1.7921	0.0192	*
MKNK2	0.2041	0.5012	0.0188	*
ARHGEF33	0.2035	2.1903	0.0191	*
SLC43A2	0.2028	1.7419	0.0327	*
TYROBP	0.2021	1.7839	0.022	*
C4ORF36	0.2017	0.4941	0.00666	**
KIF4A	0.2017	1.7074	0.0341	*
ANKS1A	0.2013	1.8078	0.0183	*
CAMSAP2	0.2011	2.1682	0.0021	**
LAMP2	0.201	0.5559	0.0387	*
SRRD	0.2009	0.5526	0.0477	*
MPI	0.2002	1.7668	0.0354	*
FAM73B	0.1997	2.8673	5.74E-05	***
LRP10	0.1996	1.6785	0.0395	*
WDR54	0.1996	1.7328	0.0423	*
CTAGE15	0.1995	1.7626	0.0217	*
MCM9	0.1992	1.6714	0.038	*
AFG3L2	0.1986	1.6684	0.0398	*
ZNF530	0.1985	2.0669	0.00565	**
KDM1A	0.1984	1.8516	0.0138	*
ITFG3	0.1984	1.8204	0.0156	*
PERM1	0.1982	1.7906	0.0271	*
P2RY6	0.1981	1.8917	0.0112	*
HSF5	0.1981	0.4968	0.0308	*
TPGS2	0.1979	1.9286	0.0148	*
ANTXRL	0.1978	1.8047	0.0374	*
HN1	0.1954	1.7053	0.0315	*
C18ORF21	0.1953	0.4742	0.0259	*
PSME2	0.1948	1.7024	0.0459	*
CKAP2L	0.1946	1.7099	0.0306	*
GRSF1	0.1934	1.9376	0.00887	**
METTL7B	0.1918	1.7677	0.0433	*
WNT9B	0.1917	1.8311	0.0195	*
URB2	0.1916	1.6398	0.0453	*
LILRA2	0.1907	1.9922	0.00598	**
TNFRSF11A	0.1906	0.4987	0.0253	*
GIPC1	0.1905	1.915	0.0122	*
TRAPPC13	0.1892	0.4549	0.0284	*
LAMTOR3	0.1891	0.4572	0.0047	**
SNHG9	0.189	0.5649	0.0407	*
LCT	0.1882	0.1094	0.0288	*
STMN4	0.188	2.054	0.00607	**
IFRD1	0.1875	1.9499	0.0117	*
ACVRL1	0.1875	1.671	0.0375	*
PLEKHM2	0.1873	1.8632	0.0133	*
LINC00174	0.1869	0.5577	0.0316	*
GLMP	0.1868	0.4588	0.015	*
C3AR1	0.1866	2.1472	0.0025	**
RBM23	0.1863	1.7519	0.0291	*
TSPYL6	0.186	0.494	0.0115	*
CATSPERB	0.1856	0.5228	0.0364	*
H2AFX	0.1856	1.6617	0.0422	*
FAM72D	0.185	1.741	0.0293	*
PPP1R12C	0.185	1.7226	0.0314	*
UBE2D2	0.1844	1.9324	0.0102	*
YIPF5	0.1844	0.5566	0.043	*
FLAD1	0.1842	1.6271	0.0489	*
TSGA10IP	0.1841	1.6958	0.0423	*
CCL25	0.1828	1.8448	0.0364	*
CASQ2	0.182	1.9232	0.0264	*
SENP8	0.1816	0.3894	0.00318	**
LHFPL2	0.1816	1.7867	0.0204	*
TTYH2	0.1813	1.6771	0.0374	*
LRRC47	0.1812	2.1198	0.00342	**
WRAP53	0.1811	2.397	0.00593	**
FAR2	0.1805	1.7617	0.0232	*
HGD	0.1802	1.8353	0.0223	*
CNN3	0.1797	1.9549	0.00681	**
CNKSR1	0.1796	0.559	0.0402	*
IGFL4	0.1794	1.8175	0.0194	*
PSMD13	0.1788	1.6405	0.0489	*
TSHZ1	0.1784	0.4812	0.0221	*
PLA2G16	0.1783	2.0294	0.00424	**
ATP5B	0.1777	2.861	4.95E-05	***
SNX16	0.1774	0.5761	0.0294	*
ARFGAP1	0.1771	1.8637	0.0171	*
AP3M2	0.1769	1.7941	0.0179	*
MYL6	0.1766	2.479	0.00133	**
RAD23B	0.1748	1.7568	0.0379	*
SLC4A11	0.1737	1.8077	0.0261	*
QSOX2	0.1736	1.8044	0.0213	*
CTAGE6	0.1732	1.6899	0.0355	*
KEAP1	0.1721	2.0386	0.0045	**
CDH24	0.1715	1.6351	0.0496	*
NGLY1	0.1702	1.9345	0.00804	**
GNAI2	0.1698	1.6979	0.0331	*
ATP5J2	0.1696	1.6575	0.0419	*
ANTXR1	0.1695	1.6892	0.0358	*
APLP1	0.1693	1.7335	0.0325	*
LINC00643	0.1689	1.804	0.0259	*
KCNC3	0.1685	1.6426	0.0449	*
KERA	0.1684	1.807	0.0207	*
ZNF469	0.1679	1.7217	0.0304	*
ENTPD4	0.1678	0.2959	0.00465	**
APIP	0.1675	0.4413	0.00278	**
GPC3	0.167	1.7146	0.038	*
HDGFRP2	0.1669	1.9493	0.00887	**
TTK	0.1664	1.9598	0.00723	**
HTT	0.1662	1.8321	0.0152	*
RTL1	0.166	2.5793	0.00869	**
CYB5B	0.1656	0.4742	0.038	*
SMPD2	0.1652	2.6523	0.000743	***
ACOT6	0.1646	0.502	0.0198	*
UXS1	0.1634	0.5302	0.0223	*
ORC2	0.1631	1.6507	0.0475	*
ZNF90	0.1629	0.4542	0.0225	*
DLST	0.162	1.7756	0.0206	*
SLCO5A1	0.1618	1.6971	0.0344	*
ELAC2	0.1615	1.6801	0.0453	*
CACNA1G	0.1612	1.9033	0.0134	*
ATP1A4	0.1607	0.4038	0.0166	*
CMPK1	0.1606	0.5174	0.0215	*
ITGB1BP1	0.1605	1.84	0.0147	*
VDAC2	0.1591	1.6898	0.0381	*
GSDMC	0.1589	0.4988	0.0434	*
FCGR2A	0.1586	2.2568	0.00177	**
GSG2	0.1585	1.7334	0.0265	*
FILIP1	0.1582	1.6717	0.041	*
PIP5K1A	0.158	1.7328	0.0367	*
METTL18	0.1575	0.586	0.039	*
POLR2D	0.1564	1.7405	0.0266	*
GLRX	0.1559	0.3749	0.00978	**
CCDC22	0.1558	2.7081	0.000111	***
KIF11	0.1551	1.978	0.00636	**
CA1	0.1543	2.4871	0.0053	**
ZSCAN9	0.1543	0.558	0.0267	*
GCM1	0.1541	0.5572	0.0487	*
TRIM38	0.1538	0.5487	0.0312	*
PARP1	0.1536	1.7523	0.0273	*
WASF1	0.1534	1.8642	0.0121	*
GNG10	0.153	2.1546	0.0019	**
CSF1R	0.153	1.9095	0.00906	**
TUBB3	0.1528	1.7024	0.0334	*
ASCL2	0.1513	2.6112	0.0142	*
PPP2R5C	0.1512	0.5526	0.0242	*
ALDH16A1	0.1512	1.6375	0.0482	*
PEMT	0.1505	1.7535	0.0354	*
ZFAND3	0.1505	1.6901	0.043	*
C1GALT1C1	0.1504	0.5346	0.0338	*
C11ORF24	0.1503	1.6276	0.0488	*
FMNL2	0.1499	0.5248	0.0187	*
MAP1B	0.1491	1.7851	0.0229	*
VSIG4	0.1483	2.315	0.00074	***
REPIN1	0.1483	1.863	0.0155	*
BLM	0.1478	1.6554	0.0436	*
LTC4S	0.1477	2.4517	0.000347	***
ITGB1BP2	0.1471	2.096	0.00543	**
MAP7D1	0.147	1.9505	0.00759	**
ARAP1	0.1466	1.7193	0.029	*
DRG2	0.1464	1.8646	0.0163	*
RBM47	0.1464	0.4996	0.0364	*
DSG2	0.1463	0.5328	0.0289	*
DSG1	0.1463	0.4401	0.03	*
PTPN3	0.146	0.5462	0.0311	*
DHX58	0.1443	1.8871	0.011	*
SIGLEC10	0.1436	2.0703	0.0034	**
NDUFA2	0.1435	0.5154	0.0344	*
MEX3A	0.1424	1.7063	0.0307	*
TOR1AIP1	0.1424	0.5783	0.0481	*
ZNF497	0.1421	1.9012	0.0101	*
SKI	0.1416	2.3287	0.00131	**
ELK1	0.1415	2.1516	0.00441	**
ADAMTS6	0.1414	2.0338	0.00891	**
TMEM132A	0.1413	2.3434	0.000756	***
LINC00167	0.1405	0.436	0.0046	**
PDIA3	0.1405	0.4254	0.0327	*
LDLRAD3	0.1393	0.494	0.0175	*
FLG	0.1393	1.6546	0.0475	*
MROH7	0.1376	1.6975	0.0477	*
SNX21	0.1375	2.331	0.000836	***
KCNQ1	0.137	0.4888	0.013	*
MPP1	0.1363	1.774	0.0256	*
SLC29A2	0.1358	1.7059	0.0308	*
NSL1	0.1356	0.5241	0.0166	*
CHL1	0.1355	1.6772	0.0484	*
[truncated: 16,233 more rows]
